# Supplementary material for: 1-Deacet­oxy-1-oxocaesalmin
Source: Acta Crystallogr Sect E Struct Rep Online. 2014 May 17;70(Pt 6):o662. doi: 10.1107/S1600536814011040 (PMC4051044; doi:10.1107/S1600536814011040)
Supplement: Supplementary file 1 [file e-70-0o662-sup1.cif]

##############################################################################
#                                                                            #
# This CIF contains the data in a paper accepted for publication in          #
# Acta Crystallographica Section E. It conforms to the requirements of       #
# Notes for Authors for Acta Crystallographica Section E, and has been       #
# peer reviewed under the auspices of the IUCr Commission on Journals.       #
#                                                                            #
# Full details of the Crystallographic Information File format               #
# are given in the paper "The Crystallographic Information File (CIF):       #
# a New Standard Archive File for Crystallography" by S. R. Hall, F. H.      #
# Allen and I. D. Brown [Acta Cryst. (1991), A47, 655-685].                  #
#                                                                            #
# The current version of the core CIF dictionary is obtainable from          #
# ftp://ftp.iucr.org/pub/cif_core.dic.                                       #
#                                                                            #
# Software is freely available for graphical display of the structure(s)     #
# in this CIF. For information consult the CIF software page                 #
# http://www.iucr.org/resources/cif/software.                                #
#                                                                            #
# This file may be used for bona fide research purposes within the           #
# scientific community so long as proper attribution is given to the journal # 
# article from which it was obtained.                                        #
#                                                                            #
##############################################################################
data_I
_audit_creation_method     SHELXL-97
_database_code_depnum_ccdc_archive     'CCDC 1002789'
_chemical_name_systematic
;
1-Deacetoxy-1-oxocaesalmin
;
_chemical_name_common     '1-Deacetoxy-1-oxocaesalmin'
_chemical_formula_moiety     'C24 H30 O7'
_chemical_formula_sum     'C24 H30 O7'
_chemical_formula_iupac     'C24 H30 O7'
_chemical_formula_weight     430.48
_chemical_melting_point     ?
_symmetry_cell_setting     orthorhombic
_symmetry_space_group_name_H-M     'P 21 21 21'
_symmetry_space_group_name_Hall     'P 2ac 2ab'
loop_
    _symmetry_equiv_pos_as_xyz
    'x, y, z'
    '-x+1/2, -y, z+1/2'
    '-x, y+1/2, -z+1/2'
    'x+1/2, -y+1/2, -z'
_cell_length_a     6.77440(10)
_cell_length_b     17.2209(4)
_cell_length_c     19.1592(5)
_cell_angle_alpha     90.00
_cell_angle_beta     90.00
_cell_angle_gamma     90.00
_cell_volume     2235.14(8)
_cell_formula_units_Z     4
_cell_measurement_reflns_used     2218
_cell_measurement_theta_min     4.61
_cell_measurement_theta_max     62.62
_cell_measurement_temperature     173(2)
_exptl_crystal_description     block
_exptl_crystal_colour     colorless
_exptl_crystal_size_max     0.38
_exptl_crystal_size_mid     0.27
_exptl_crystal_size_min     0.22
_exptl_crystal_density_diffrn     1.279
_exptl_crystal_density_meas     ?
_exptl_crystal_density_method     'not measured'
_exptl_crystal_F_000     920
_exptl_absorpt_coefficient_mu     0.770
_exptl_absorpt_correction_type     multi-scan
_exptl_absorpt_process_details     '(CrysAlis PRO; Agilent, 2011)'
_exptl_absorpt_correction_T_min     0.83
_exptl_absorpt_correction_T_max     1.00
_exptl_special_details     ?
_diffrn_ambient_temperature     173(2)
_diffrn_radiation_type     CuK\a
_diffrn_radiation_wavelength     1.54184
_diffrn_radiation_source     'fine-focus sealed tube'
_diffrn_radiation_monochromator     graphite
_diffrn_measurement_device_type
                                'Oxford Diffraction Gemini-S ultra Sapphire CCD'
_diffrn_measurement_method     '\w scan'
_diffrn_detector_area_resol_mean     ?
_diffrn_reflns_number     4463
_diffrn_reflns_av_R_equivalents     0.0196
_diffrn_reflns_av_sigmaI/netI     0.0291
_diffrn_reflns_theta_min     4.62
_diffrn_reflns_theta_max     62.71
_diffrn_reflns_theta_full     62.71
_diffrn_measured_fraction_theta_max     0.987
_diffrn_measured_fraction_theta_full     0.987
_diffrn_reflns_limit_h_min     -4
_diffrn_reflns_limit_h_max     7
_diffrn_reflns_limit_k_min     -19
_diffrn_reflns_limit_k_max     19
_diffrn_reflns_limit_l_min     -21
_diffrn_reflns_limit_l_max     13
_diffrn_standards_number     0
_diffrn_standards_interval_count     .
_diffrn_standards_interval_time     .
_diffrn_standards_decay_%     ?
_refine_special_details
;
Refinement of <i>F</i>^2^ against ALL reflections. The weighted <i>R</i>-factor
<i>wR</i> and goodness of fit <i>S</i> are based on <i>F</i>^2^, conventional
<i>R</i>-factors <i>R</i> are based on <i>F</i>, with <i>F</i> set to zero for
negative <i>F</i>^2^. The threshold expression of <i>F</i>^2^ >
\s(<i>F</i>^2^) is used only for calculating <i>R</i>-factors(gt) <i>etc</i>.
and is not relevant to the choice of reflections for refinement.
<i>R</i>-factors based on <i>F</i>^2^ are statistically about twice as large
as those based on <i>F</i>, and <i>R</i>- factors based on ALL data will be
even larger.
;
_reflns_number_total     3080
_reflns_number_gt     2845
_reflns_threshold_expression     'I>2\s(I)'
_refine_ls_structure_factor_coef     Fsqd
_refine_ls_matrix_type     full
_refine_ls_R_factor_all     0.0381
_refine_ls_R_factor_gt     0.0342
_refine_ls_wR_factor_gt     0.0835
_refine_ls_wR_factor_ref     0.0873
_refine_ls_goodness_of_fit_ref     1.054
_refine_ls_restrained_S_all     1.054
_refine_ls_number_reflns     3080
_refine_ls_number_parameters     287
_refine_ls_number_restraints     0
_refine_ls_hydrogen_treatment     constr
_refine_ls_weighting_scheme     calc
_refine_ls_weighting_details
         'calc w=1/[\s^2^(Fo^2^)+(0.0442P)^2^+0.2030P] where P=(Fo^2^+2Fc^2^)/3'
_atom_sites_solution_hydrogens     geom
_atom_sites_solution_primary     direct
_atom_sites_solution_secondary     difmap
_refine_ls_shift/su_max     0.001
_refine_ls_shift/su_mean     0.000
_refine_diff_density_max     0.137
_refine_diff_density_min     -0.120
_refine_ls_extinction_method     'SHELXL97'
_refine_ls_extinction_coef     0.0052(4)
_refine_ls_extinction_expression
                                  'Fc^*^=kFc[1+0.001xFc^2^\l^3^/sin(2\q)]^-1/4^'
_refine_ls_abs_structure_details     'Flack, 1983: 1031 Friedel pairs'
_refine_ls_abs_structure_Flack     -0.1(2)
loop_
    _atom_type_symbol
    _atom_type_description
    _atom_type_scat_dispersion_real
    _atom_type_scat_dispersion_imag
    _atom_type_scat_source
    'C' 'C' 0.0181 0.0091
                         'International Tables Vol C Tables 4.2.6.8 and 6.1.1.4'
    'H' 'H' 0.0000 0.0000
                         'International Tables Vol C Tables 4.2.6.8 and 6.1.1.4'
    'O' 'O' 0.0492 0.0322
                         'International Tables Vol C Tables 4.2.6.8 and 6.1.1.4'
_computing_data_collection     'CrysAlis PRO (Agilent, 2011)'
_computing_cell_refinement     'CrysAlis PRO (Agilent, 2011)'
_computing_data_reduction     'CrysAlis PRO (Agilent, 2011)'
_computing_structure_solution     'SHELXS97 (Sheldrick, 2008)'
_computing_structure_refinement     'SHELXL97 (Sheldrick, 2008)'
_computing_molecular_graphics     'XP in SHELXTL (Sheldrick, 2008)'
_computing_publication_material     'SHELXTL (Sheldrick, 2008)'
loop_
    _atom_site_type_symbol
    _atom_site_label
    _atom_site_fract_x
    _atom_site_fract_y
    _atom_site_fract_z
    _atom_site_U_iso_or_equiv
    _atom_site_adp_type
    _atom_site_calc_flag
    _atom_site_refinement_flags
    _atom_site_occupancy
    _atom_site_symmetry_multiplicity
    _atom_site_disorder_assembly
    _atom_site_disorder_group
    O O1 0.6154(2) 0.74496(9) 0.53183(8) 0.0547(5) Uani d . 1 1 . .
    O O2 1.00500(18) 0.62367(8) 0.54535(7) 0.0354(3) Uani d . 1 1 . .
    H H2 1.0035 0.6603 0.5180 0.053 Uiso calc R 1 1 . .
    O O3 1.0530(2) 0.45663(8) 0.55179(7) 0.0420(4) Uani d . 1 1 . .
    O O4 0.8847(3) 0.34413(10) 0.55089(12) 0.0795(6) Uani d . 1 1 . .
    O O5 0.9459(2) 0.45522(8) 0.69152(7) 0.0443(4) Uani d . 1 1 . .
    O O6 1.2768(3) 0.46401(12) 0.69992(11) 0.0765(6) Uani d . 1 1 . .
    O O7 0.3966(3) 0.73518(10) 0.77457(10) 0.0655(5) Uani d . 1 1 . .
    C C1' 1.2248(5) 0.34629(16) 0.51680(16) 0.0804(9) Uani d . 1 1 . .
    H H1'1 1.2095 0.2916 0.5087 0.121 Uiso calc R 1 1 . .
    H H1'2 1.3250 0.3545 0.5515 0.121 Uiso calc R 1 1 . .
    H H1'3 1.2627 0.3714 0.4741 0.121 Uiso calc R 1 1 . .
    C C2' 1.0337(4) 0.37944(13) 0.54191(13) 0.0546(6) Uani d . 1 1 . .
    C C1'' 1.1107(5) 0.35621(16) 0.75089(14) 0.0767(9) Uani d . 1 1 . .
    H H1'4 1.2374 0.3313 0.7524 0.115 Uiso calc R 1 1 . .
    H H1'5 1.0176 0.3228 0.7279 0.115 Uiso calc R 1 1 . .
    H H1'6 1.0666 0.3665 0.7976 0.115 Uiso calc R 1 1 . .
    C C2'' 1.1270(4) 0.43059(14) 0.71173(12) 0.0519(6) Uani d . 1 1 . .
    C C1 0.6091(3) 0.67845(13) 0.51015(11) 0.0431(5) Uani d . 1 1 . .
    C C2 0.5798(4) 0.66072(14) 0.43471(11) 0.0518(6) Uani d . 1 1 . .
    H H2A 0.5468 0.7076 0.4092 0.062 Uiso calc R 1 1 . .
    H H2B 0.4736 0.6236 0.4287 0.062 Uiso calc R 1 1 . .
    C C3 0.7740(3) 0.62687(14) 0.40805(11) 0.0460(5) Uani d . 1 1 . .
    H H3A 0.8746 0.6669 0.4107 0.055 Uiso calc R 1 1 . .
    H H3B 0.7578 0.6134 0.3592 0.055 Uiso calc R 1 1 . .
    C C4 0.8484(3) 0.55493(12) 0.44730(10) 0.0395(5) Uani d . 1 1 . .
    C C5 0.8484(3) 0.57154(11) 0.52880(10) 0.0330(4) Uani d . 1 1 . .
    C C6 0.8845(3) 0.50065(11) 0.57584(11) 0.0352(5) Uani d . 1 1 . .
    H H6 0.7671 0.4674 0.5758 0.042 Uiso calc R 1 1 . .
    C C7 0.9308(3) 0.52595(11) 0.65015(10) 0.0355(5) Uani d . 1 1 . .
    H H7 1.0560 0.5544 0.6514 0.043 Uiso calc R 1 1 . .
    C C8 0.7674(3) 0.57465(12) 0.68305(11) 0.0367(5) Uani d . 1 1 . .
    H H8 0.6597 0.5390 0.6949 0.044 Uiso calc R 1 1 . .
    C C9 0.6799(3) 0.63698(12) 0.63335(10) 0.0369(5) Uani d . 1 1 . .
    H H9 0.7733 0.6804 0.6320 0.044 Uiso calc R 1 1 . .
    C C10 0.6501(3) 0.60885(11) 0.55740(11) 0.0356(5) Uani d . 1 1 . .
    C C11 0.4861(3) 0.66772(15) 0.66522(12) 0.0518(6) Uani d . 1 1 . .
    H H11A 0.4424 0.7135 0.6401 0.062 Uiso calc R 1 1 . .
    H H11B 0.3839 0.6284 0.6618 0.062 Uiso calc R 1 1 . .
    C C12 0.5223(4) 0.68734(13) 0.73927(12) 0.0486(6) Uani d . 1 1 . .
    C C13 0.6726(4) 0.66413(12) 0.77927(12) 0.0495(6) Uani d . 1 1 . .
    C C14 0.8301(3) 0.61460(12) 0.75107(11) 0.0426(5) Uani d . 1 1 . .
    C C15 0.6410(5) 0.70010(16) 0.84602(14) 0.0683(8) Uani d . 1 1 . .
    H H15 0.7208 0.6954 0.8853 0.082 Uiso calc R 1 1 . .
    C C16 0.4758(5) 0.74136(17) 0.84077(15) 0.0755(9) Uani d . 1 1 . .
    H H16 0.4211 0.7705 0.8768 0.091 Uiso calc R 1 1 . .
    C C17 1.0046(4) 0.60919(15) 0.78090(12) 0.0564(6) Uani d . 1 1 . .
    H H17A 1.0315 0.6373 0.8212 0.068 Uiso calc R 1 1 . .
    H H17B 1.1010 0.5773 0.7616 0.068 Uiso calc R 1 1 . .
    C C18 0.7257(4) 0.48423(14) 0.42442(13) 0.0557(6) Uani d . 1 1 . .
    H H18A 0.5886 0.4983 0.4227 0.084 Uiso calc R 1 1 . .
    H H18B 0.7438 0.4427 0.4573 0.084 Uiso calc R 1 1 . .
    H H18C 0.7680 0.4676 0.3790 0.084 Uiso calc R 1 1 . .
    C C19 1.0596(3) 0.54143(16) 0.41966(12) 0.0532(6) Uani d . 1 1 . .
    H H19A 1.0580 0.5410 0.3696 0.080 Uiso calc R 1 1 . .
    H H19B 1.1079 0.4925 0.4365 0.080 Uiso calc R 1 1 . .
    H H19C 1.1443 0.5824 0.4358 0.080 Uiso calc R 1 1 . .
    C C20 0.4714(3) 0.55316(14) 0.55402(12) 0.0469(6) Uani d . 1 1 . .
    H H20A 0.3513 0.5828 0.5540 0.070 Uiso calc R 1 1 . .
    H H20B 0.4731 0.5194 0.5939 0.070 Uiso calc R 1 1 . .
    H H20C 0.4786 0.5227 0.5121 0.070 Uiso calc R 1 1 . .
loop_
    _atom_site_aniso_label
    _atom_site_aniso_U_11
    _atom_site_aniso_U_22
    _atom_site_aniso_U_33
    _atom_site_aniso_U_12
    _atom_site_aniso_U_13
    _atom_site_aniso_U_23
    O1 0.0695(11) 0.0417(9) 0.0530(9) 0.0148(8) 0.0001(9) 0.0065(8)
    O2 0.0329(7) 0.0355(7) 0.0378(7) -0.0067(6) -0.0040(6) 0.0067(6)
    O3 0.0434(8) 0.0341(7) 0.0486(8) 0.0060(6) 0.0001(7) -0.0012(7)
    O4 0.0966(15) 0.0402(10) 0.1016(15) -0.0114(11) 0.0139(13) -0.0059(10)
    O5 0.0491(8) 0.0377(8) 0.0461(8) 0.0054(7) 0.0038(7) 0.0120(7)
    O6 0.0493(10) 0.0942(15) 0.0858(14) 0.0124(10) -0.0027(10) 0.0337(13)
    O7 0.0731(12) 0.0582(10) 0.0650(11) 0.0128(9) 0.0214(10) -0.0058(9)
    C1' 0.097(2) 0.0611(18) 0.083(2) 0.0382(17) -0.0011(18) -0.0062(16)
    C2' 0.0810(18) 0.0343(12) 0.0484(13) 0.0089(13) -0.0038(13) 0.0009(11)
    C1'' 0.097(2) 0.0647(18) 0.0682(17) 0.0341(17) 0.0125(17) 0.0269(14)
    C2'' 0.0611(15) 0.0550(14) 0.0397(12) 0.0224(13) 0.0053(12) 0.0086(11)
    C1 0.0332(10) 0.0490(13) 0.0469(12) 0.0080(10) -0.0011(10) 0.0077(11)
    C2 0.0526(13) 0.0573(14) 0.0456(13) 0.0102(12) -0.0103(11) 0.0094(11)
    C3 0.0488(13) 0.0519(13) 0.0373(11) 0.0008(11) -0.0069(10) 0.0029(11)
    C4 0.0391(11) 0.0425(12) 0.0368(11) 0.0004(10) -0.0038(9) -0.0005(10)
    C5 0.0293(10) 0.0306(10) 0.0390(11) -0.0033(8) -0.0031(8) 0.0011(9)
    C6 0.0320(10) 0.0317(10) 0.0418(11) -0.0012(9) 0.0007(9) 0.0019(9)
    C7 0.0383(11) 0.0312(10) 0.0372(11) -0.0021(9) 0.0001(9) 0.0091(9)
    C8 0.0369(10) 0.0322(10) 0.0409(11) -0.0016(9) 0.0028(9) 0.0053(9)
    C9 0.0370(11) 0.0338(11) 0.0400(11) 0.0015(9) 0.0010(9) 0.0028(9)
    C10 0.0305(10) 0.0366(11) 0.0396(11) 0.0010(9) -0.0018(9) 0.0046(9)
    C11 0.0468(13) 0.0568(14) 0.0517(13) 0.0116(11) 0.0076(11) 0.0038(12)
    C12 0.0574(13) 0.0378(12) 0.0508(13) 0.0029(11) 0.0158(12) -0.0007(10)
    C13 0.0698(16) 0.0348(11) 0.0438(12) -0.0012(12) 0.0095(12) 0.0010(10)
    C14 0.0543(13) 0.0367(11) 0.0368(11) -0.0029(10) 0.0026(10) 0.0056(9)
    C15 0.104(2) 0.0528(15) 0.0483(14) 0.0038(17) 0.0083(16) -0.0071(12)
    C16 0.108(2) 0.0606(17) 0.0575(17) 0.0113(18) 0.0218(18) -0.0094(14)
    C17 0.0662(16) 0.0608(15) 0.0423(12) -0.0050(13) -0.0025(12) -0.0024(12)
    C18 0.0631(15) 0.0510(14) 0.0529(14) -0.0068(12) -0.0073(13) -0.0088(12)
    C19 0.0477(13) 0.0703(16) 0.0417(12) 0.0091(13) 0.0033(11) -0.0005(12)
    C20 0.0297(10) 0.0550(14) 0.0559(14) -0.0018(10) -0.0022(10) 0.0013(12)
_geom_special_details
;
All e.s.d.'s (except the e.s.d. in the dihedral angle between two l.s. planes)
are estimated using the full covariance matrix. The cell e.s.d.'s are taken
into account individually in the estimation of e.s.d.'s in distances, angles
and torsion angles; correlations between e.s.d.'s in cell parameters are only
used when they are defined by crystal symmetry. An approximate (isotropic)
treatment of cell e.s.d.'s is used for estimating e.s.d.'s involving l.s.
planes.
;
loop_
    _geom_bond_atom_site_label_1
    _geom_bond_atom_site_label_2
    _geom_bond_site_symmetry_2
    _geom_bond_distance
    _geom_bond_publ_flag
    O1 C1 . 1.219(3) no
    O2 C5 . 1.426(2) no
    O2 H2 . 0.8200 no
    O3 C2' . 1.349(3) ?
    O3 C6 . 1.445(2) no
    O4 C2' . 1.191(3) no
    O5 C2'' . 1.355(3) no
    O5 C7 . 1.457(2) no
    O6 C2'' . 1.188(3) no
    O7 C12 . 1.364(3) no
    O7 C16 . 1.381(4) no
    C1' C2' . 1.494(4) no
    C1' H1'1 . 0.9600 no
    C1' H1'2 . 0.9600 no
    C1' H1'3 . 0.9600 no
    C1'' C2'' . 1.489(3) no
    C1'' H1'4 . 0.9600 no
    C1'' H1'5 . 0.9600 no
    C1'' H1'6 . 0.9600 no
    C1 C2 . 1.491(3) no
    C1 C10 . 1.527(3) no
    C2 C3 . 1.527(3) no
    C2 H2A . 0.9700 no
    C2 H2B . 0.9700 no
    C3 C4 . 1.534(3) no
    C3 H3A . 0.9700 no
    C3 H3B . 0.9700 no
    C4 C18 . 1.538(3) no
    C4 C19 . 1.543(3) no
    C4 C5 . 1.587(3) no
    C5 C6 . 1.537(3) no
    C5 C10 . 1.587(3) no
    C6 C7 . 1.522(3) no
    C6 H6 . 0.9800 no
    C7 C8 . 1.525(3) no
    C7 H7 . 0.9800 no
    C8 C14 . 1.534(3) no
    C8 C9 . 1.552(3) no
    C8 H8 . 0.9800 no
    C9 C11 . 1.542(3) no
    C9 C10 . 1.547(3) no
    C9 H9 . 0.9800 no
    C10 C20 . 1.546(3) no
    C11 C12 . 1.479(3) no
    C11 H11A . 0.9700 no
    C11 H11B . 0.9700 no
    C12 C13 . 1.336(3) no
    C13 C15 . 1.437(3) no
    C13 C14 . 1.469(3) no
    C14 C17 . 1.316(3) no
    C15 C16 . 1.329(4) no
    C15 H15 . 0.9300 no
    C16 H16 . 0.9300 no
    C17 H17A . 0.9300 no
    C17 H17B . 0.9300 no
    C18 H18A . 0.9600 no
    C18 H18B . 0.9600 no
    C18 H18C . 0.9600 no
    C19 H19A . 0.9600 no
    C19 H19B . 0.9600 no
    C19 H19C . 0.9600 no
    C20 H20A . 0.9600 no
    C20 H20B . 0.9600 no
    C20 H20C . 0.9600 no
loop_
    _geom_angle_atom_site_label_1
    _geom_angle_atom_site_label_2
    _geom_angle_atom_site_label_3
    _geom_angle_site_symmetry_1
    _geom_angle_site_symmetry_3
    _geom_angle
    _geom_angle_publ_flag
    C5 O2 H2 . . 109.5 no
    C2' O3 C6 . . 119.02(18) no
    C2'' O5 C7 . . 118.75(17) no
    C12 O7 C16 . . 105.0(2) no
    C2' C1' H1'1 . . 109.5 no
    C2' C1' H1'2 . . 109.5 no
    H1'1 C1' H1'2 . . 109.5 no
    C2' C1' H1'3 . . 109.5 no
    H1'1 C1' H1'3 . . 109.5 no
    H1'2 C1' H1'3 . . 109.5 no
    O4 C2' O3 . . 124.4(2) no
    O4 C2' C1' . . 125.8(2) no
    O3 C2' C1' . . 109.7(2) no
    C2'' C1'' H1'4 . . 109.5 no
    C2'' C1'' H1'5 . . 109.5 no
    H1'4 C1'' H1'5 . . 109.5 no
    C2'' C1'' H1'6 . . 109.5 no
    H1'4 C1'' H1'6 . . 109.5 no
    H1'5 C1'' H1'6 . . 109.5 no
    O6 C2'' O5 . . 124.6(2) no
    O6 C2'' C1'' . . 125.2(2) no
    O5 C2'' C1'' . . 110.3(2) no
    O1 C1 C2 . . 121.8(2) no
    O1 C1 C10 . . 121.94(19) no
    C2 C1 C10 . . 115.99(19) no
    C1 C2 C3 . . 106.73(18) no
    C1 C2 H2A . . 110.4 no
    C3 C2 H2A . . 110.4 no
    C1 C2 H2B . . 110.4 no
    C3 C2 H2B . . 110.4 no
    H2A C2 H2B . . 108.6 no
    C2 C3 C4 . . 115.30(18) no
    C2 C3 H3A . . 108.4 no
    C4 C3 H3A . . 108.4 no
    C2 C3 H3B . . 108.4 no
    C4 C3 H3B . . 108.4 no
    H3A C3 H3B . . 107.5 no
    C3 C4 C18 . . 108.77(17) no
    C3 C4 C19 . . 104.95(18) no
    C18 C4 C19 . . 106.51(19) no
    C3 C4 C5 . . 109.67(16) no
    C18 C4 C5 . . 115.01(18) no
    C19 C4 C5 . . 111.41(16) no
    O2 C5 C6 . . 104.55(15) no
    O2 C5 C10 . . 107.36(14) no
    C6 C5 C10 . . 104.72(15) no
    O2 C5 C4 . . 109.38(15) no
    C6 C5 C4 . . 115.69(16) no
    C10 C5 C4 . . 114.39(16) no
    O3 C6 C7 . . 106.61(16) no
    O3 C6 C5 . . 110.82(15) no
    C7 C6 C5 . . 110.73(16) no
    O3 C6 H6 . . 109.5 no
    C7 C6 H6 . . 109.5 no
    C5 C6 H6 . . 109.5 no
    O5 C7 C6 . . 106.51(15) no
    O5 C7 C8 . . 106.62(15) no
    C6 C7 C8 . . 113.25(17) no
    O5 C7 H7 . . 110.1 no
    C6 C7 H7 . . 110.1 no
    C8 C7 H7 . . 110.1 no
    C7 C8 C14 . . 113.38(17) no
    C7 C8 C9 . . 113.82(16) no
    C14 C8 C9 . . 108.46(16) no
    C7 C8 H8 . . 106.9 no
    C14 C8 H8 . . 106.9 no
    C9 C8 H8 . . 106.9 no
    C11 C9 C10 . . 111.64(17) no
    C11 C9 C8 . . 108.64(17) no
    C10 C9 C8 . . 114.23(16) no
    C11 C9 H9 . . 107.3 no
    C10 C9 H9 . . 107.3 no
    C8 C9 H9 . . 107.3 no
    C1 C10 C20 . . 108.65(16) no
    C1 C10 C9 . . 109.61(16) no
    C20 C10 C9 . . 109.63(16) no
    C1 C10 C5 . . 105.48(16) no
    C20 C10 C5 . . 113.41(16) no
    C9 C10 C5 . . 109.94(15) no
    C12 C11 C9 . . 108.5(2) no
    C12 C11 H11A . . 110.0 no
    C9 C11 H11A . . 110.0 no
    C12 C11 H11B . . 110.0 no
    C9 C11 H11B . . 110.0 no
    H11A C11 H11B . . 108.4 no
    C13 C12 O7 . . 111.8(2) no
    C13 C12 C11 . . 127.5(2) no
    O7 C12 C11 . . 120.7(2) no
    C12 C13 C15 . . 105.6(2) no
    C12 C13 C14 . . 121.1(2) no
    C15 C13 C14 . . 133.3(2) no
    C17 C14 C13 . . 122.3(2) no
    C17 C14 C8 . . 125.9(2) no
    C13 C14 C8 . . 111.82(19) no
    C16 C15 C13 . . 106.8(3) no
    C16 C15 H15 . . 126.6 no
    C13 C15 H15 . . 126.6 no
    C15 C16 O7 . . 110.8(2) no
    C15 C16 H16 . . 124.6 no
    O7 C16 H16 . . 124.6 no
    C14 C17 H17A . . 120.0 no
    C14 C17 H17B . . 120.0 no
    H17A C17 H17B . . 120.0 no
    C4 C18 H18A . . 109.5 no
    C4 C18 H18B . . 109.5 no
    H18A C18 H18B . . 109.5 no
    C4 C18 H18C . . 109.5 no
    H18A C18 H18C . . 109.5 no
    H18B C18 H18C . . 109.5 no
    C4 C19 H19A . . 109.5 no
    C4 C19 H19B . . 109.5 no
    H19A C19 H19B . . 109.5 no
    C4 C19 H19C . . 109.5 no
    H19A C19 H19C . . 109.5 no
    H19B C19 H19C . . 109.5 no
    C10 C20 H20A . . 109.5 no
    C10 C20 H20B . . 109.5 no
    H20A C20 H20B . . 109.5 no
    C10 C20 H20C . . 109.5 no
    H20A C20 H20C . . 109.5 no
    H20B C20 H20C . . 109.5 no
loop_
    _geom_torsion_atom_site_label_1
    _geom_torsion_atom_site_label_2
    _geom_torsion_atom_site_label_3
    _geom_torsion_atom_site_label_4
    _geom_torsion_site_symmetry_1
    _geom_torsion_site_symmetry_2
    _geom_torsion_site_symmetry_3
    _geom_torsion_site_symmetry_4
    _geom_torsion
    _geom_torsion_publ_flag
    C6 O3 C2' O4 . . . . 0.9(4) no
    C6 O3 C2' C1' . . . . 179.70(19) no
    C7 O5 C2'' O6 . . . . 2.4(3) no
    C7 O5 C2'' C1'' . . . . -177.83(18) no
    O1 C1 C2 C3 . . . . 111.0(2) no
    C10 C1 C2 C3 . . . . -63.5(2) no
    C1 C2 C3 C4 . . . . 56.6(2) no
    C2 C3 C4 C18 . . . . 76.1(2) no
    C2 C3 C4 C19 . . . . -170.24(18) no
    C2 C3 C4 C5 . . . . -50.5(2) no
    C3 C4 C5 O2 . . . . -72.5(2) no
    C18 C4 C5 O2 . . . . 164.53(17) no
    C19 C4 C5 O2 . . . . 43.2(2) no
    C3 C4 C5 C6 . . . . 169.76(16) no
    C18 C4 C5 C6 . . . . 46.8(2) no
    C19 C4 C5 C6 . . . . -74.5(2) no
    C3 C4 C5 C10 . . . . 47.9(2) no
    C18 C4 C5 C10 . . . . -75.0(2) no
    C19 C4 C5 C10 . . . . 163.66(18) no
    C2' O3 C6 C7 . . . . 110.59(19) no
    C2' O3 C6 C5 . . . . -128.84(19) no
    O2 C5 C6 O3 . . . . -72.25(18) no
    C10 C5 C6 O3 . . . . 174.99(14) no
    C4 C5 C6 O3 . . . . 48.1(2) no
    O2 C5 C6 C7 . . . . 45.8(2) no
    C10 C5 C6 C7 . . . . -66.91(19) no
    C4 C5 C6 C7 . . . . 166.20(16) no
    C2'' O5 C7 C6 . . . . 105.7(2) no
    C2'' O5 C7 C8 . . . . -133.07(19) no
    O3 C6 C7 O5 . . . . -64.06(18) no
    C5 C6 C7 O5 . . . . 175.31(15) no
    O3 C6 C7 C8 . . . . 179.06(15) no
    C5 C6 C7 C8 . . . . 58.4(2) no
    O5 C7 C8 C14 . . . . 75.5(2) no
    C6 C7 C8 C14 . . . . -167.69(16) no
    O5 C7 C8 C9 . . . . -159.89(16) no
    C6 C7 C8 C9 . . . . -43.1(2) no
    C7 C8 C9 C11 . . . . 166.11(18) no
    C14 C8 C9 C11 . . . . -66.7(2) no
    C7 C8 C9 C10 . . . . 40.8(2) no
    C14 C8 C9 C10 . . . . 167.97(16) no
    O1 C1 C10 C20 . . . . 124.5(2) no
    C2 C1 C10 C20 . . . . -61.1(2) no
    O1 C1 C10 C9 . . . . 4.7(3) no
    C2 C1 C10 C9 . . . . 179.16(18) no
    O1 C1 C10 C5 . . . . -113.6(2) no
    C2 C1 C10 C5 . . . . 60.8(2) no
    C11 C9 C10 C1 . . . . 69.0(2) no
    C8 C9 C10 C1 . . . . -167.21(17) no
    C11 C9 C10 C20 . . . . -50.1(2) no
    C8 C9 C10 C20 . . . . 73.6(2) no
    C11 C9 C10 C5 . . . . -175.44(17) no
    C8 C9 C10 C5 . . . . -51.7(2) no
    O2 C5 C10 C1 . . . . 70.52(18) no
    C6 C5 C10 C1 . . . . -178.73(16) no
    C4 C5 C10 C1 . . . . -51.0(2) no
    O2 C5 C10 C20 . . . . -170.70(15) no
    C6 C5 C10 C20 . . . . -60.0(2) no
    C4 C5 C10 C20 . . . . 67.7(2) no
    O2 C5 C10 C9 . . . . -47.6(2) no
    C6 C5 C10 C9 . . . . 63.17(19) no
    C4 C5 C10 C9 . . . . -169.14(16) no
    C10 C9 C11 C12 . . . . 175.38(18) no
    C8 C9 C11 C12 . . . . 48.5(2) no
    C16 O7 C12 C13 . . . . -0.1(3) no
    C16 O7 C12 C11 . . . . -179.3(2) no
    C9 C11 C12 C13 . . . . -17.5(3) no
    C9 C11 C12 O7 . . . . 161.5(2) no
    O7 C12 C13 C15 . . . . 0.0(3) no
    C11 C12 C13 C15 . . . . 179.0(2) no
    O7 C12 C13 C14 . . . . -177.6(2) no
    C11 C12 C13 C14 . . . . 1.4(4) no
    C12 C13 C14 C17 . . . . 159.7(2) no
    C15 C13 C14 C17 . . . . -17.1(4) no
    C12 C13 C14 C8 . . . . -17.9(3) no
    C15 C13 C14 C8 . . . . 165.3(2) no
    C7 C8 C14 C17 . . . . -0.5(3) no
    C9 C8 C14 C17 . . . . -127.9(2) no
    C7 C8 C14 C13 . . . . 177.05(17) no
    C9 C8 C14 C13 . . . . 49.6(2) no
    C12 C13 C15 C16 . . . . 0.2(3) no
    C14 C13 C15 C16 . . . . 177.4(3) no
    C13 C15 C16 O7 . . . . -0.3(3) no
    C12 O7 C16 C15 . . . . 0.2(3) no
loop_
    _geom_hbond_atom_site_label_D
    _geom_hbond_atom_site_label_H
    _geom_hbond_atom_site_label_A
    _geom_hbond_site_symmetry_A
    _geom_hbond_distance_DH
    _geom_hbond_distance_HA
    _geom_hbond_distance_DA
    _geom_hbond_angle_DHA
    _geom_hbond_publ_flag
    O2 H2 O1 4_566 0.82 2.04 2.804(2) 156 yes
_iucr_refine_instructions_details
;
TITL k16 in P2(1)2(1)2(1)
CELL 1.54184   6.7744  17.2209  19.1592  90.000  90.000  90.000
ZERR    4.00   0.0001   0.0004   0.0005   0.000   0.000   0.000
LATT -1
SYMM 0.5-X, -Y, 0.5+Z
SYMM -X, 0.5+Y, 0.5-Z
SYMM 0.5+X, 0.5-Y, -Z
SFAC C  H  O
UNIT 96  120  28
L.S. 4
ACTA
BOND $H
FMAP 2
PLAN 20
CONF
HTAB
WGHT    0.044200    0.203000
EXTI    0.005200
FVAR       0.28175
O1    3    0.615357    0.744963    0.531826    11.00000    0.06949    0.04169 =
         0.05297    0.00651    0.00014    0.01477
O2    3    1.004997    0.623667    0.545348    11.00000    0.03294    0.03554 =
         0.03784    0.00667   -0.00396   -0.00674
AFIX 147
H2    2    1.003453    0.660321    0.518034    11.00000   -1.50000
AFIX   0
O3    3    1.052959    0.456629    0.551788    11.00000    0.04336    0.03405 =
         0.04863   -0.00117    0.00009    0.00596
O4    3    0.884701    0.344127    0.550887    11.00000    0.09663    0.04018 =
         0.10159   -0.00585    0.01395   -0.01142
O5    3    0.945891    0.455218    0.691520    11.00000    0.04912    0.03773 =
         0.04612    0.01203    0.00380    0.00543
O6    3    1.276793    0.464008    0.699915    11.00000    0.04930    0.09422 =
         0.08584    0.03365   -0.00268    0.01236
O7    3    0.396585    0.735177    0.774573    11.00000    0.07314    0.05821 =
         0.06503   -0.00581    0.02136    0.01280
C1'   1    1.224813    0.346293    0.516797    11.00000    0.09688    0.06109 =
         0.08331   -0.00624   -0.00113    0.03823
AFIX 137
H1'1  2    1.209508    0.291616    0.508671    11.00000   -1.50000
H1'2  2    1.324996    0.354523    0.551455    11.00000   -1.50000
H1'3  2    1.262693    0.371447    0.474134    11.00000   -1.50000
AFIX   0
C2'   1    1.033711    0.379443    0.541911    11.00000    0.08099    0.03435 =
         0.04837    0.00087   -0.00379    0.00888
C1''  1    1.110732    0.356206    0.750890    11.00000    0.09701    0.06474 =
         0.06823    0.02686    0.01249    0.03411
AFIX 137
H1'4  2    1.237433    0.331294    0.752390    11.00000   -1.50000
H1'5  2    1.017647    0.322817    0.727941    11.00000   -1.50000
H1'6  2    1.066605    0.366538    0.797591    11.00000   -1.50000
AFIX   0
C2''  1    1.127032    0.430591    0.711734    11.00000    0.06111    0.05497 =
         0.03975    0.00865    0.00530    0.02236
C1    1    0.609137    0.678449    0.510151    11.00000    0.03325    0.04905 =
         0.04689    0.00772   -0.00106    0.00796
C2    1    0.579833    0.660720    0.434709    11.00000    0.05264    0.05725 =
         0.04563    0.00936   -0.01031    0.01024
AFIX  23
H2A   2    0.546823    0.707628    0.409226    11.00000   -1.20000
H2B   2    0.473551    0.623563    0.428744    11.00000   -1.20000
AFIX   0
C3    1    0.774008    0.626867    0.408047    11.00000    0.04879    0.05189 =
         0.03731    0.00286   -0.00691    0.00084
AFIX  23
H3A   2    0.874580    0.666850    0.410716    11.00000   -1.20000
H3B   2    0.757787    0.613377    0.359228    11.00000   -1.20000
AFIX   0
C4    1    0.848430    0.554928    0.447301    11.00000    0.03908    0.04248 =
         0.03682   -0.00050   -0.00380    0.00043
C5    1    0.848352    0.571537    0.528803    11.00000    0.02928    0.03064 =
         0.03902    0.00108   -0.00308   -0.00334
C6    1    0.884498    0.500650    0.575837    11.00000    0.03195    0.03172 =
         0.04179    0.00191    0.00068   -0.00124
AFIX  13
H6    2    0.767074    0.467412    0.575831    11.00000   -1.20000
AFIX   0
C7    1    0.930759    0.525948    0.650152    11.00000    0.03829    0.03117 =
         0.03717    0.00912    0.00009   -0.00211
AFIX  13
H7    2    1.056025    0.554380    0.651376    11.00000   -1.20000
AFIX   0
C8    1    0.767401    0.574646    0.683049    11.00000    0.03686    0.03223 =
         0.04087    0.00534    0.00283   -0.00163
AFIX  13
H8    2    0.659740    0.538984    0.694870    11.00000   -1.20000
AFIX   0
C9    1    0.679930    0.636977    0.633353    11.00000    0.03696    0.03379 =
         0.03996    0.00281    0.00102    0.00152
AFIX  13
H9    2    0.773279    0.680424    0.631978    11.00000   -1.20000
AFIX   0
C10   1    0.650089    0.608853    0.557401    11.00000    0.03049    0.03665 =
         0.03956    0.00463   -0.00175    0.00102
C11   1    0.486104    0.667716    0.665224    11.00000    0.04681    0.05679 =
         0.05172    0.00384    0.00757    0.01160
AFIX  23
H11A  2    0.442394    0.713464    0.640053    11.00000   -1.20000
H11B  2    0.383907    0.628445    0.661830    11.00000   -1.20000
AFIX   0
C12   1    0.522284    0.687340    0.739268    11.00000    0.05740    0.03776 =
         0.05078   -0.00068    0.01582    0.00293
C13   1    0.672599    0.664128    0.779275    11.00000    0.06983    0.03476 =
         0.04379    0.00097    0.00950   -0.00125
C14   1    0.830130    0.614601    0.751067    11.00000    0.05429    0.03667 =
         0.03678    0.00565    0.00260   -0.00287
C15   1    0.641031    0.700099    0.846019    11.00000    0.10381    0.05281 =
         0.04835   -0.00705    0.00833    0.00381
AFIX  43
H15   2    0.720767    0.695419    0.885308    11.00000   -1.20000
AFIX   0
C16   1    0.475847    0.741359    0.840766    11.00000    0.10838    0.06064 =
         0.05748   -0.00936    0.02184    0.01131
AFIX  43
H16   2    0.421065    0.770450    0.876783    11.00000   -1.20000
AFIX   0
C17   1    1.004632    0.609194    0.780895    11.00000    0.06616    0.06083 =
         0.04231   -0.00239   -0.00251   -0.00499
AFIX  93
H17A  2    1.031537    0.637302    0.821236    11.00000   -1.20000
H17B  2    1.101013    0.577266    0.761628    11.00000   -1.20000
AFIX   0
C18   1    0.725674    0.484231    0.424419    11.00000    0.06311    0.05100 =
         0.05293   -0.00882   -0.00726   -0.00683
AFIX 137
H18A  2    0.588617    0.498269    0.422703    11.00000   -1.50000
H18B  2    0.743762    0.442736    0.457262    11.00000   -1.50000
H18C  2    0.768029    0.467565    0.379010    11.00000   -1.50000
AFIX   0
C19   1    1.059615    0.541430    0.419665    11.00000    0.04773    0.07028 =
         0.04168   -0.00049    0.00326    0.00912
AFIX 137
H19A  2    1.057963    0.541046    0.369563    11.00000   -1.50000
H19B  2    1.107936    0.492474    0.436472    11.00000   -1.50000
H19C  2    1.144328    0.582371    0.435766    11.00000   -1.50000
AFIX   0
C20   1    0.471352    0.553161    0.554025    11.00000    0.02970    0.05501 =
         0.05586    0.00132   -0.00219   -0.00180
AFIX 137
H20A  2    0.351347    0.582810    0.553995    11.00000   -1.50000
H20B  2    0.473084    0.519358    0.593863    11.00000   -1.50000
H20C  2    0.478637    0.522733    0.512120    11.00000   -1.50000
HKLF 4
REM  k16 in P2(1)2(1)2(1)
REM R1 =  0.0342 for   2845 Fo > 4sig(Fo)  and  0.0381 for all   3080 data
REM    287 parameters refined using      0 restraints
END
WGHT      0.0442      0.2031
REM Highest difference peak  0.137,  deepest hole -0.120,  1-sigma level  0.029
Q1    1   0.7360  0.5843  0.5416  11.00000  0.05    0.14
Q2    1   0.9602  0.3383  0.7615  11.00000  0.05    0.14
Q3    1   0.6826  0.6220  0.5850  11.00000  0.05    0.12
Q4    1   0.6181  0.6359  0.5399  11.00000  0.05    0.11
Q5    1   1.1562  0.5961  0.5451  11.00000  0.05    0.11
Q6    1   1.3612  0.3994  0.5132  11.00000  0.05    0.11
Q7    1   0.8306  0.5554  0.4944  11.00000  0.05    0.10
Q8    1   0.8795  0.5393  0.5412  11.00000  0.05    0.10
Q9    1   1.1883  0.5356  0.4437  11.00000  0.05    0.10
Q10   1   0.3263  0.7767  0.8569  11.00000  0.05    0.10
Q11   1   1.1857  0.4837  0.5532  11.00000  0.05    0.10
Q12   1   1.1652  0.3027  0.7199  11.00000  0.05    0.10
Q13   1   0.3919  0.5846  0.6838  11.00000  0.05    0.09
Q14   1   0.3191  0.5774  0.5431  11.00000  0.05    0.09
Q15   1   0.7125  0.7072  0.5175  11.00000  0.05    0.09
Q16   1   0.7703  0.3631  0.5629  11.00000  0.05    0.09
Q17   1   1.1318  0.5451  0.5445  11.00000  0.05    0.09
Q18   1   0.8039  0.5977  0.7172  11.00000  0.05    0.08
Q19   1   0.7252  0.6386  0.7751  11.00000  0.05    0.08
Q20   1   0.6433  0.5154  0.6859  11.00000  0.05    0.08
;
data_global
_journal_date_recd_electronic     2014-05-06
_journal_date_accepted     2014-05-13
_journal_name_full     'Acta Crystallographica, Section E'
_journal_year     2014
_journal_volume     70
_journal_issue      6
_journal_page_first     o662
_journal_page_last     o662
_journal_paper_category     QO
_journal_paper_doi     10.1107/S1600536814011040
_journal_coeditor_code     ZS2299
_publ_contact_author_name     'Ren-Wang,Jiang'
_publ_contact_author_address
;
Guangdong Province Key Laboratory of Pharmacodynamic Constituents of
Traditional Chinese Medicine and New Drugs Research
Institute of Traditional Chinese Medicine and Natural Products
Jinan University
Guangzhou 510632
Peoples Republic of China
;
_publ_contact_author_email     trwjiang@jnu.edu.cn
_publ_contact_author_fax     '8620-85221559'
_publ_contact_author_phone     '8620-85221016'
_publ_section_title
;
1-Deacetoxy-1-oxocaesalmin
;
loop_
    _publ_author_name
    _publ_author_address
    'Feng, Juan'
;Guangdong Province Key Laboratory of Pharmacodynamic Constituents of
Traditional Chinese Medicine and New Drugs Research
Institute of Traditional Chinese Medicine and Natural Products
Jinan University
Guangzhou 510632
Peoples Republic of China
;
    'Zhang, Jian-Long'
;Guangdong Province Key Laboratory of Pharmacodynamic Constituents of
Traditional Chinese Medicine and New Drugs Research
Institute of Traditional Chinese Medicine and Natural Products
Jinan University
Guangzhou 510632
Peoples Republic of China
;
    'Zhang, Rong-Rong'
;Guangdong Province Key Laboratory of Pharmacodynamic Constituents of
Traditional Chinese Medicine and New Drugs Research
Institute of Traditional Chinese Medicine and Natural Products
Jinan University
Guangzhou 510632
Peoples Republic of China
;
    'Ruan, Li-Jun'
;Guangdong Province Key Laboratory of Pharmacodynamic Constituents of
Traditional Chinese Medicine and New Drugs Research
Institute of Traditional Chinese Medicine and Natural Products
Jinan University
Guangzhou 510632
Peoples Republic of China
;
    'Jiang, Ren-Wang'
;Guangdong Province Key Laboratory of Pharmacodynamic Constituents of
Traditional Chinese Medicine and New Drugs Research
Institute of Traditional Chinese Medicine and Natural Products
Jinan University
Guangzhou 510632
Peoples Republic of China
;
