# Supplementary material for: 1-Deacet­oxy-1-oxocaesalmin
Source: Acta Crystallogr Sect E Struct Rep Online. 2014 May 17;70(Pt 6):o662. doi: 10.1107/S1600536814011040 (PMC4051044; doi:10.1107/S1600536814011040)
Supplement: Supplementary file 2 [file e-70-0o662-Isup2.hkl]

# 
# h,k,l, Fc-squared, Fo-squared, sigma(Fo-squared) and status flag 
# 
data_I
_shelx_title ' k16 in P2(1)2(1)2(1)' 
_shelx_refln_list_code          4 
_shelx_F_calc_maximum      126.25 
_exptl_crystal_F_000       920.00 
_reflns_d_resolution_high  0.8674 
 
loop_ 
 _symmetry_equiv_pos_as_xyz 
 'x, y, z' 
 '-x+1/2, -y, z+1/2' 
 '-x, y+1/2, -z+1/2' 
 'x+1/2, -y+1/2, -z' 
 
_cell_length_a     6.7744 
_cell_length_b    17.2209 
_cell_length_c    19.1592 
_cell_angle_alpha  90.000 
_cell_angle_beta   90.000 
_cell_angle_gamma  90.000 
 
_shelx_F_squared_multiplier     1.000 
 
loop_ 
 _refln_index_h 
 _refln_index_k 
 _refln_index_l 
 _refln_F_squared_calc 
 _refln_F_squared_meas 
 _refln_F_squared_sigma 
 _refln_observed_status 
   2   0   0     5720.08     4691.54     33.18 o 
   4   0   0        0.05        1.39      1.39 o 
   6   0   0       17.86       14.36      3.28 o 
   2   1   0      963.55      995.76      8.18 o 
   3   1   0       70.22       71.65      3.57 o 
   4   1   0        1.17       -2.02      2.02 o 
   5   1   0      762.25      750.11     20.44 o 
   6   1   0       67.04       57.56      4.59 o 
   7   1   0       35.19       34.90      3.25 o 
   2   2   0      344.04      308.42      9.39 o 
   3   2   0      172.66      178.74      4.43 o 
   4   2   0      592.64      589.65     17.76 o 
   5   2   0      520.18      516.28     16.84 o 
   6   2   0       39.38       36.98      3.88 o 
   7   2   0        0.01       -1.38      1.38 o 
   1   3   0     2122.43     2165.07     15.58 o 
   2   3   0     1799.46     1745.54     10.63 o 
   3   3   0      132.74      139.71      4.92 o 
   4   3   0       89.89       85.12      6.94 o 
   5   3   0       34.54       27.22      4.41 o 
   6   3   0       11.22       14.99      2.65 o 
   7   3   0       23.35       25.59      2.81 o 
   0   4   0     2624.15     2336.39     17.50 o 
   1   4   0     8770.64     9128.39     38.20 o 
   2   4   0      333.53      391.10      8.11 o 
   3   4   0     2270.05     2510.70     22.58 o 
   4   4   0      362.65      353.03      7.81 o 
   5   4   0        8.89        9.86      3.65 o 
   6   4   0      614.64      637.59     19.39 o 
   7   4   0        0.71        0.68      1.27 o 
   1   5   0        9.39        7.94      1.39 o 
   2   5   0     3287.18     3646.16     27.26 o 
   3   5   0     1812.16     2091.60     21.78 o 
   4   5   0        2.72        4.46      1.54 o 
   5   5   0       72.68       66.32      5.11 o 
   6   5   0       40.96       40.70      5.04 o 
   7   5   0       41.50       38.36      3.23 o 
   0   6   0     1200.77     1126.49     15.06 o 
   1   6   0     3262.32     3241.34     26.43 o 
   2   6   0        2.63        1.13      0.88 o 
   3   6   0     2566.38     2717.73     26.75 o 
   4   6   0       51.87       60.65      4.16 o 
   5   6   0       84.64       93.30      5.75 o 
   6   6   0       51.73       58.35      6.05 o 
   7   6   0       24.80       25.67      3.91 o 
   1   7   0      415.00      388.90      9.89 o 
   2   7   0      582.76      521.62     11.93 o 
   3   7   0      348.84      413.34     11.00 o 
   4   7   0       14.20       19.35      2.60 o 
   5   7   0        0.02        1.36      1.54 o 
   6   7   0        8.73        9.45      2.90 o 
   7   7   0        1.25        4.68      1.33 o 
   0   8   0      374.65      353.58     10.13 o 
   1   8   0     1385.16     1388.47     20.28 o 
   2   8   0        0.51       -1.01      1.39 o 
   3   8   0       64.48       58.11      4.66 o 
   4   8   0        5.68       17.07      7.75 o 
   5   8   0       53.69       52.79      4.42 o 
   6   8   0       14.57       17.43      2.66 o 
   7   8   0        2.27        2.65      1.51 o 
   1   9   0       23.07       28.23      3.28 o 
   2   9   0        5.73        9.95      2.14 o 
   3   9   0      244.49      258.61      8.09 o 
   4   9   0      329.07      335.05     14.15 o 
   5   9   0       17.79       21.77      3.00 o 
   6   9   0        5.60        4.81      1.65 o 
   0  10   0     6308.06     6437.88     52.42 o 
   1  10   0      380.87      424.75     13.03 o 
   2  10   0      280.07      312.31      6.91 o 
   3  10   0      164.61      153.72     12.56 o 
   4  10   0        1.65        2.06      1.69 o 
   5  10   0       80.18       75.85      5.08 o 
   6  10   0       45.43       52.12      3.81 o 
   1  11   0      450.69      476.89      9.60 o 
   2  11   0       10.11       13.58      2.31 o 
   3  11   0      247.00      240.64      8.52 o 
   4  11   0       71.96       77.86      5.42 o 
   5  11   0       60.10       59.89      4.48 o 
   6  11   0        0.02        0.38      1.76 o 
   0  12   0      194.54      191.61     11.99 o 
   1  12   0      515.95      567.91     11.20 o 
   2  12   0      256.80      247.41     15.28 o 
   3  12   0        2.04       -1.26      2.39 o 
   4  12   0      553.96      531.86     22.03 o 
   5  12   0        1.09        1.51      2.52 o 
   6  12   0       46.89       47.01      5.29 o 
   1  13   0        6.04        6.21      2.00 o 
   2  13   0      271.16      261.58     16.29 o 
   3  13   0        0.89        0.25      3.02 o 
   4  13   0        7.35       11.34      4.03 o 
   5  13   0       34.58       38.81      5.80 o 
   0  14   0      503.97      490.66     21.52 o 
   1  14   0       56.41       77.11      6.08 o 
   2  14   0      780.11      764.12     28.68 o 
   3  14   0       77.36       60.13      8.32 o 
   4  14   0       61.32       50.67      6.93 o 
   5  14   0        2.54        5.29      2.39 o 
   1  15   0       97.98      103.52      7.22 o 
   2  15   0       27.27       21.80      5.80 o 
   3  15   0       61.21       48.65      7.44 o 
   4  15   0       18.06        8.69      3.15 o 
   0  16   0      320.31      321.70     18.07 o 
   1  16   0      387.73      390.10     21.75 o 
   2  16   0       15.35       16.76      5.04 o 
   3  16   0       27.92       25.45      5.17 o 
   4  16   0        0.10        2.14      2.14 o 
   1  17   0       60.55       54.69      5.20 o 
   2  17   0       71.59       68.70      8.45 o 
   3  17   0        4.47        0.76      2.39 o 
   0  18   0       72.41       61.14      7.56 o 
   1  18   0       50.32       43.73      6.55 o 
   2  18   0       35.90       33.65      5.54 o 
   3  18   0       11.59        7.56      3.15 o 
   1  19   0        0.31       -1.39      2.14 o 
   1   0   1      150.70      130.79      2.41 o 
   2   0   1      359.60      339.41      5.33 o 
   3   0   1      480.75      420.34     13.95 o 
   4   0   1      558.09      614.77     16.04 o 
   5   0   1      215.14      209.59      7.72 o 
   6   0   1       13.15        5.36      1.86 o 
   7   0   1       16.51       16.59      2.40 o 
  -7   1   1       12.98       11.40      2.18 o 
  -6   1   1      197.89      207.67      8.29 o 
  -5   1   1      177.29      181.09     10.35 o 
  -4   1   1      264.71      289.62     11.88 o 
  -3   1   1      431.81      415.26      8.47 o 
  -2   1   1      542.03      564.19      6.37 o 
   2   1   1      546.72      528.45      9.36 o 
   3   1   1      425.28      411.64      8.50 o 
   4   1   1      263.48      295.43     12.51 o 
   5   1   1      176.96      163.05      9.46 o 
   6   1   1      197.05      197.80      8.08 o 
   7   1   1       13.13        9.98      4.54 o 
  -7   2   1        5.22        4.09      1.56 o 
  -6   2   1      501.85      502.79     12.89 o 
  -5   2   1       90.68       80.82      7.06 o 
  -4   2   1      216.56      213.30     10.48 o 
  -3   2   1       96.85       86.16      5.68 o 
  -2   2   1     2282.12     2261.69      9.07 o 
   0   2   1     3868.18     3745.29     50.64 o 
   2   2   1     2282.99     2286.81     17.89 o 
   3   2   1       97.50       97.52      7.44 o 
   4   2   1      217.96      219.99     10.99 o 
   5   2   1       88.67       80.06      6.68 o 
   6   2   1      503.31      495.95     13.35 o 
   7   2   1        5.23        2.14      1.47 o 
  -7   3   1       16.94       16.07      2.41 o 
  -6   3   1      381.93      376.11     11.08 o 
  -5   3   1      636.83      634.15     25.48 o 
  -4   3   1       12.67       10.84      2.77 o 
  -2   3   1     2631.79     2710.23     11.32 o 
  -1   3   1     6884.14     6608.23     26.53 o 
   0   3   1     3934.93     3676.11     14.00 o 
   1   3   1     6863.61     6586.41     30.80 o 
   2   3   1     2633.08     2691.25     39.92 o 
   3   3   1       55.76       64.55      3.66 o 
   4   3   1       12.89        7.18      2.39 o 
   5   3   1      637.13      625.24     13.88 o 
   6   3   1      382.58      382.65     11.03 o 
   7   3   1       17.36       16.19      2.36 o 
  -7   4   1       18.97       19.13      2.45 o 
  -6   4   1       31.01       30.24      4.79 o 
  -5   4   1      272.56      280.08      9.53 o 
  -4   4   1        4.13        5.48      1.60 o 
  -2   4   1      429.85      438.66      7.87 o 
  -1   4   1     3653.49     3483.81     15.52 o 
   0   4   1     5886.57     5795.84     20.55 o 
   1   4   1     3638.14     3581.18     24.33 o 
   2   4   1      423.27      407.65      8.88 o 
   3   4   1       40.89       47.52      3.28 o 
   4   4   1        4.19        4.79      1.63 o 
   5   4   1      273.08      281.48      9.37 o 
   6   4   1       31.62       26.46      4.16 o 
   7   4   1       18.96       19.80      2.48 o 
  -7   5   1       62.19       65.10     11.60 o 
  -6   5   1       11.78       13.23      3.53 o 
  -5   5   1      222.50      244.69      9.28 o 
  -4   5   1      775.21      807.67     14.41 o 
  -2   5   1      604.62      543.72      9.92 o 
  -1   5   1       99.65       81.72      2.63 o 
   0   5   1      109.32      113.63      3.08 o 
   1   5   1      100.62       87.85      4.17 o 
   2   5   1      609.66      603.28     11.57 o 
   3   5   1      996.77     1043.70     16.20 o 
   4   5   1      781.69      775.12     13.92 o 
   5   5   1      220.75      250.63      8.92 o 
   6   5   1       11.83        7.94      2.65 o 
   7   5   1       63.04       70.59      9.20 o 
  -7   6   1       27.05       41.46      4.28 o 
  -6   6   1      114.50      110.09      8.07 o 
  -5   6   1      510.70      519.69     14.75 o 
  -4   6   1      175.33      197.73      7.35 o 
  -2   6   1      357.91      309.07      8.10 o 
  -1   6   1      306.42      284.82      5.37 o 
   0   6   1      267.53      259.00      5.19 o 
   1   6   1      310.81      289.10      8.10 o 
   2   6   1      356.85      321.73      9.12 o 
   3   6   1      374.83      366.09     10.12 o 
   4   6   1      172.23      198.88      7.24 o 
   5   6   1      505.68      513.71     12.86 o 
   6   6   1      113.14      104.92      7.44 o 
   7   6   1       27.03       29.84      2.76 o 
  -7   7   1       11.02        9.83      2.27 o 
  -6   7   1       42.86       38.69      4.91 o 
  -5   7   1      108.93      104.42      8.83 o 
  -4   7   1       27.63       29.11      5.10 o 
  -2   7   1     1145.02     1157.51     17.39 o 
  -1   7   1      892.05      829.25     16.66 o 
   0   7   1     1086.54     1142.57     14.09 o 
   1   7   1      897.95      877.43     15.19 o 
   2   7   1     1141.37     1205.40     18.67 o 
   3   7   1      453.56      464.35     12.16 o 
   4   7   1       27.89       38.19      3.42 o 
   5   7   1      109.38      103.80      6.01 o 
   6   7   1       42.85       40.58      4.66 o 
   7   7   1       10.71        9.39      1.56 o 
  -7   8   1       46.02       46.00      4.03 o 
  -6   8   1       36.50       37.05      4.66 o 
  -5   8   1       93.78       89.05      5.75 o 
  -4   8   1      123.57      138.21      8.45 o 
  -3   8   1      139.59      143.45      7.44 o 
  -2   8   1      543.42      582.33     13.19 o 
  -1   8   1      108.09      113.92      5.68 o 
   0   8   1     3025.62     2926.98     20.88 o 
   1   8   1      106.51      104.71      5.68 o 
   2   8   1      544.08      598.06     14.08 o 
   3   8   1      137.97      140.35      4.99 o 
   4   8   1      123.40      127.53      6.05 o 
   5   8   1       94.65       83.09      5.39 o 
   6   8   1       35.71       38.88      6.80 o 
   7   8   1       46.85       45.37      4.54 o 
  -6   9   1       71.88       70.67      4.68 o 
  -5   9   1       12.07       14.48      2.67 o 
  -4   9   1      102.52       97.81      5.60 o 
  -3   9   1      812.60      823.97     24.46 o 
  -2   9   1      398.44      392.81     11.64 o 
  -1   9   1        8.89       12.47      2.27 o 
   0   9   1       71.38       62.67      4.67 o 
   1   9   1        8.98       12.98      2.39 o 
   2   9   1      397.77      392.18     12.15 o 
   3   9   1      818.99      829.46     11.25 o 
   4   9   1      102.69      102.04      5.60 o 
   5   9   1       11.41       10.76      2.65 o 
   6   9   1       72.68       85.10      4.96 o 
  -6  10   1        1.58       -0.34      1.57 o 
  -5  10   1       98.88       99.82      5.91 o 
  -4  10   1      425.71      402.40     11.31 o 
  -3  10   1       50.71       50.68      3.81 o 
  -2  10   1      110.02      125.34      4.41 o 
  -1  10   1        0.29        0.76      1.26 o 
   0  10   1       11.82       14.24      2.77 o 
   1  10   1        0.27        0.13      1.39 o 
   2  10   1      109.64      135.79      4.64 o 
   3  10   1       50.27       53.10      3.04 o 
   4  10   1      426.31      408.88     16.57 o 
   5  10   1       99.21       87.36      6.56 o 
   6  10   1        1.59        1.26      1.30 o 
  -6  11   1       18.22       18.08      2.30 o 
  -5  11   1        9.38        9.77      2.17 o 
  -4  11   1      199.65      196.46     10.60 o 
  -3  11   1      332.65      334.82     10.12 o 
  -2  11   1       53.42       56.18      4.23 o 
  -1  11   1      736.54      846.77     16.61 o 
   0  11   1       81.40       87.24      4.15 o 
   1  11   1      737.59      825.64     12.69 o 
   2  11   1       53.41       52.48      4.12 o 
   3  11   1      329.93      349.96     10.24 o 
   4  11   1      200.97      192.68      8.02 o 
   5  11   1        9.17        5.09      1.75 o 
   6  11   1       18.58       19.91      3.91 o 
  -5  12   1       13.15        6.22      3.84 o 
  -4  12   1       30.64       29.55      3.48 o 
  -3  12   1      403.09      422.39     20.36 o 
  -2  12   1      124.93      106.96     10.09 o 
  -1  12   1      445.54      425.90     12.60 o 
   0  12   1      412.28      449.32     12.92 o 
   1  12   1      441.24      450.79     10.00 o 
   2  12   1      124.82      120.83     10.97 o 
   3  12   1      405.61      414.81     20.49 o 
   4  12   1       31.35       25.71      5.54 o 
   5  12   1       13.41        9.32      3.65 o 
   6  12   1        5.49        6.30      2.52 o 
  -5  13   1       29.50       27.22      4.91 o 
  -4  13   1      106.34      106.43      9.71 o 
  -3  13   1      544.07      544.49     23.68 o 
  -2  13   1       72.32       56.35      8.19 o 
  -1  13   1      119.21      125.91      7.44 o 
   0  13   1        1.00       -1.13      2.90 o 
   1  13   1      118.93      129.63      7.49 o 
   2  13   1       73.04       61.90      8.57 o 
   3  13   1      544.44      583.11     24.82 o 
   4  13   1      106.43       95.71      9.58 o 
   5  13   1       29.09       20.29      4.41 o 
  -5  14   1       24.49       23.69      4.16 o 
  -4  14   1       15.62       20.66      4.79 o 
  -3  14   1       70.22       74.12      9.08 o 
  -2  14   1      639.88      605.82     25.35 o 
  -1  14   1       80.15       70.40      8.70 o 
   0  14   1      193.81      176.63      9.14 o 
   1  14   1       79.25       75.17      6.01 o 
   2  14   1      641.88      646.39     26.36 o 
   3  14   1       71.37       67.31      8.82 o 
   4  14   1       15.27       13.98      3.91 o 
   5  14   1       24.48       18.40      4.16 o 
  -4  15   1       42.51       40.71      5.80 o 
  -3  15   1       33.52       28.60      5.80 o 
  -2  15   1      220.33      209.80     15.15 o 
  -1  15   1       70.82       69.38      5.92 o 
   0  15   1      262.50      248.91     18.75 o 
   1  15   1       70.85       62.94      5.74 o 
   2  15   1      218.93      213.08     15.53 o 
   4  15   1       42.92       40.58      6.05 o 
   5  15   1       29.59       25.71      4.28 o 
  -4  16   1       31.71       30.12      4.66 o 
  -3  16   1       88.88       88.14      7.12 o 
  -2  16   1       23.91       20.79      5.29 o 
  -1  16   1       48.22       44.68      4.79 o 
   0  16   1        0.03       -0.19      1.78 o 
   1  16   1       48.38       40.75      4.81 o 
   2  16   1       22.82       20.03      5.17 o 
   3  16   1       89.72       96.07      9.20 o 
   4  16   1       31.31       27.85      4.79 o 
  -3  17   1       29.61       40.95      5.80 o 
  -2  17   1       17.18       18.02      4.54 o 
  -1  17   1       53.60       49.91      7.44 o 
   0  17   1      220.84      202.11      9.86 o 
   1  17   1       53.64       60.43      5.42 o 
   2  17   1       16.14       16.88      4.91 o 
   3  17   1       30.24       36.42      5.54 o 
  -3  18   1       43.56       49.78      5.67 o 
  -2  18   1       36.94       36.80      5.80 o 
  -1  18   1       66.45       56.85      7.19 o 
   0  18   1      286.21      284.07     14.46 o 
   1  18   1       66.11       63.43      5.13 o 
   3  18   1       43.50       45.12      5.55 o 
  -1  19   1        6.35        5.17      2.65 o 
   0  19   1       77.94       67.43      4.94 o 
   0   0   2     3754.92     3923.48     16.51 o 
   1   0   2       93.60       95.48      4.36 o 
   2   0   2      217.33      221.32      4.54 o 
   3   0   2     1735.06     1655.72     16.84 o 
   4   0   2      258.00      280.79     13.39 o 
   5   0   2      108.33       92.72     11.79 o 
   6   0   2        3.28       -0.87      2.22 o 
   7   0   2        5.28        6.93      3.02 o 
  -7   1   2      204.11      204.23     10.98 o 
  -6   1   2      303.19      313.03     10.08 o 
  -5   1   2      980.75      934.28     43.13 o 
  -4   1   2      230.24      206.26      9.98 o 
  -3   1   2      167.54      166.65      6.69 o 
  -2   1   2     6120.49     5814.26     74.92 o 
  -1   1   2     2651.61     2523.71     18.57 o 
   1   1   2     2651.05     2470.98     17.34 o 
   2   1   2     6113.50     5901.97     37.03 o 
   3   1   2      169.84      174.73      5.04 o 
   4   1   2      232.72      229.25     11.24 o 
   5   1   2      975.93      972.26     22.26 o 
   6   1   2      304.91      289.94      9.68 o 
   7   1   2      202.90      209.03     11.36 o 
  -7   2   2       64.78       96.68      7.44 o 
  -6   2   2      128.53      132.51      6.69 o 
  -5   2   2       31.12       27.09      4.28 o 
  -4   2   2      546.82      592.72     17.11 o 
  -3   2   2      427.85      427.59     12.17 o 
  -2   2   2     1443.30     1436.41      9.58 o 
  -1   2   2       30.66       32.53      1.45 o 
   0   2   2     2169.55     2040.50     13.23 o 
   2   2   2     1451.44     1413.97     15.92 o 
   3   2   2      421.32      416.86      7.82 o 
   4   2   2      545.40      566.60     18.00 o 
   5   2   2       30.98       28.98      3.91 o 
   6   2   2      128.72      134.44      6.57 o 
   7   2   2       65.51       83.07      7.44 o 
  -7   3   2       12.81        8.44      2.77 o 
  -6   3   2      217.24      217.08      8.38 o 
  -5   3   2      127.61      102.04      8.07 o 
  -4   3   2      422.85      453.40     10.49 o 
  -2   3   2     1809.60     1744.96     13.13 o 
  -1   3   2     6683.49     5965.28    199.43 o 
   0   3   2      657.59      600.99      8.10 o 
   1   3   2     6671.06     6709.18     33.04 o 
   2   3   2     1814.49     1827.26     40.43 o 
   3   3   2     4304.74     4373.15     23.31 o 
   4   3   2      420.13      438.23     11.37 o 
   5   3   2      126.02      106.86      6.56 o 
   6   3   2      217.24      218.63     10.86 o 
   7   3   2       13.18        9.95      3.02 o 
  -7   4   2       27.20       20.54      3.65 o 
  -6   4   2        6.80        7.86      2.26 o 
  -5   4   2      652.84      661.98     14.65 o 
  -4   4   2      387.86      377.74     10.18 o 
  -2   4   2      139.93      130.94      4.04 o 
  -1   4   2      306.78      263.82      5.90 o 
   0   4   2      309.06      269.35      6.09 o 
   1   4   2      308.15      297.87      7.10 o 
   2   4   2      139.90      126.89      5.18 o 
   3   4   2     2162.43     2267.28     24.09 o 
   4   4   2      386.22      382.44     10.91 o 
   5   4   2      653.90      670.24     14.26 o 
   6   4   2        6.69        6.17      2.52 o 
   7   4   2       27.50       18.14      3.91 o 
  -7   5   2       51.09       51.05      5.04 o 
  -6   5   2       65.30       64.03      6.55 o 
  -5   5   2      124.37      124.40      6.52 o 
  -4   5   2      104.43       97.29      5.06 o 
  -2   5   2     1053.21     1094.81     13.31 o 
  -1   5   2      514.80      417.00     11.32 o 
   0   5   2      482.69      450.35      8.78 o 
   1   5   2      511.84      466.22      9.67 o 
   2   5   2     1056.11     1126.73     16.64 o 
   3   5   2      317.63      333.76      9.61 o 
   4   5   2      105.76      103.41      5.05 o 
   5   5   2      124.40      119.49      6.09 o 
   6   5   2       63.30       65.80      5.92 o 
   7   5   2       51.14       43.10      5.29 o 
  -7   6   2       39.86       43.35      4.54 o 
  -6   6   2      288.63      326.28     14.02 o 
  -5   6   2       48.39       42.09      4.09 o 
  -4   6   2        7.39        5.79      1.54 o 
  -2   6   2      905.86      937.68     13.65 o 
  -1   6   2     1017.99      977.62     29.84 o 
   0   6   2      561.05      485.84     10.05 o 
   1   6   2     1014.73      992.76     15.62 o 
   2   6   2      906.43     1004.15     16.58 o 
   3   6   2      467.56      558.01     13.17 o 
   4   6   2        7.41        7.47      1.63 o 
   5   6   2       46.90       49.00      4.14 o 
   6   6   2      287.50      319.58     12.25 o 
   7   6   2       40.02       35.29      4.79 o 
  -7   7   2       10.51        8.82      2.14 o 
  -6   7   2      126.38      125.75      8.58 o 
  -5   7   2      282.24      288.92      9.88 o 
  -4   7   2      272.79      286.52      9.07 o 
  -2   7   2     2600.02     2790.36     26.04 o 
  -1   7   2     1103.11     1017.40     11.31 o 
   0   7   2      169.44      151.56      6.19 o 
   1   7   2     1106.09     1085.95     17.41 o 
   2   7   2     2604.53     2832.57     29.95 o 
   3   7   2     1197.09     1258.13     20.69 o 
   4   7   2      268.53      268.08      8.53 o 
   5   7   2      282.83      282.91     18.25 o 
   6   7   2      127.40      122.97      7.44 o 
   7   7   2       10.66        8.57      2.65 o 
  -7   8   2       28.99       33.02      3.53 o 
  -6   8   2        9.64        9.20      3.15 o 
  -5   8   2      274.16      298.75     14.40 o 
  -4   8   2      759.48      764.86     15.12 o 
  -3   8   2      647.69      699.28     16.37 o 
  -2   8   2       11.28       13.86      2.14 o 
  -1   8   2      273.86      305.03      6.70 o 
   0   8   2      576.51      551.73     12.83 o 
   1   8   2      277.65      295.74      9.74 o 
   2   8   2       11.36       13.23      2.39 o 
   3   8   2      643.12      669.58      9.70 o 
   4   8   2      760.46      741.06     30.40 o 
   5   8   2      274.21      292.37      9.60 o 
   6   8   2        9.98        8.18      1.84 o 
   7   8   2       28.61       26.97      3.65 o 
  -6   9   2       72.81       80.55      6.56 o 
  -5   9   2      149.69      168.09      7.60 o 
  -4   9   2      366.61      380.62     11.57 o 
  -3   9   2      317.15      305.97      8.80 o 
  -2   9   2      372.34      354.86     11.01 o 
  -1   9   2       70.46       68.92      3.48 o 
   0   9   2      730.04      680.30     15.26 o 
   1   9   2       70.96       62.03      4.92 o 
   2   9   2      371.39      349.79     11.77 o 
   3   9   2      312.50      305.65      6.86 o 
   4   9   2      366.95      357.97     10.24 o 
   5   9   2      152.21      157.64     12.05 o 
   6   9   2       72.46       74.54      4.55 o 
  -6  10   2       17.15       23.56      3.53 o 
  -5  10   2       26.49       30.59      3.48 o 
  -4  10   2      304.81      304.40      9.90 o 
  -3  10   2       47.84       46.22      3.72 o 
  -2  10   2      242.26      262.20      6.29 o 
   0  10   2      334.97      318.82     11.38 o 
   1  10   2       68.81       69.09      5.42 o 
   2  10   2      242.60      262.60      8.61 o 
   3  10   2       47.30       45.91      2.95 o 
   4  10   2      308.44      299.61     11.43 o 
   5  10   2       26.26       36.76      3.54 o 
   6  10   2       17.15       18.52      2.37 o 
  -6  11   2        6.57        9.20      2.39 o 
  -5  11   2       86.15      102.69      5.80 o 
  -4  11   2      353.10      375.98     11.11 o 
  -3  11   2      169.72      175.10      7.45 o 
  -2  11   2      167.90      173.26     11.99 o 
  -1  11   2       84.89       89.76      5.42 o 
   0  11   2      168.05      176.79      5.85 o 
   1  11   2       85.14       92.12      4.27 o 
   2  11   2      167.67      170.45     11.80 o 
   3  11   2      169.33      179.18     13.25 o 
   4  11   2      355.82      363.85     27.24 o 
   5  11   2       87.31       96.91      8.57 o 
   6  11   2        6.81       12.72      3.53 o 
  -5  12   2       38.38       32.74      3.36 o 
  -4  12   2      418.83      424.78     11.76 o 
  -3  12   2      411.07      384.85     19.22 o 
  -2  12   2      316.28      310.62     16.81 o 
  -1  12   2      393.70      367.69     16.19 o 
   0  12   2        0.74        1.08      1.47 o 
   1  12   2      390.94      371.14      9.14 o 
   2  12   2      316.19      344.48     18.45 o 
   3  12   2      412.65      370.19     19.60 o 
   4  12   2      419.26      384.98     19.35 o 
   5  12   2       38.48       35.79      5.92 o 
   6  12   2       18.94       21.42      3.78 o 
  -5  13   2       18.26       20.92      4.03 o 
  -4  13   2      153.29      130.57     10.60 o 
  -3  13   2     1449.88     1381.77     37.42 o 
  -2  13   2      515.22      532.61     22.91 o 
  -1  13   2      252.54      244.56     10.12 o 
   0  13   2        6.81        6.83      2.31 o 
   1  13   2      250.71      244.90     17.49 o 
   2  13   2      516.37      534.64     23.80 o 
   3  13   2     1451.92     1439.26     39.33 o 
   4  13   2      152.34      162.24     12.49 o 
   5  13   2       18.22       17.64      4.16 o 
  -5  14   2        4.37        4.16      2.52 o 
  -4  14   2       84.33       80.18      8.19 o 
  -3  14   2       54.88       46.51      7.44 o 
  -2  14   2        3.58        6.68      4.16 o 
  -1  14   2       48.10       48.64      4.90 o 
   0  14   2       14.86       23.51      3.56 o 
   1  14   2       48.74       49.14      4.93 o 
   2  14   2        3.40       20.79      6.05 o 
   4  14   2       84.33       85.98      8.83 o 
   5  14   2        4.32       -0.34      1.18 o 
  -4  15   2      177.62      155.98     10.47 o 
  -3  15   2        1.64       -2.02      3.15 o 
  -2  15   2        0.63        3.65      3.15 o 
  -1  15   2      187.66      178.65      9.25 o 
   0  15   2        1.92       -0.75      3.46 o 
   1  15   2      189.93      177.99      9.40 o 
   2  15   2        0.69        0.00      3.15 o 
   4  15   2      178.23      191.82     12.49 o 
   5  15   2       43.23       47.01      5.29 o 
  -4  16   2        5.75        7.81      2.65 o 
  -3  16   2       30.42       31.11      3.82 o 
  -2  16   2       42.98       39.19      6.68 o 
  -1  16   2       90.76       87.50      9.83 o 
   0  16   2       92.91       96.36      7.03 o 
   1  16   2       90.95       89.76      8.51 o 
   2  16   2       43.17       42.34      6.93 o 
   3  16   2       30.59       26.59      5.17 o 
   4  16   2        6.05        5.54      2.52 o 
  -3  17   2       73.61       75.57      7.19 o 
  -2  17   2       42.84       35.79      6.30 o 
  -1  17   2      182.97      195.35     14.01 o 
   0  17   2        1.36        1.09      2.14 o 
   1  17   2      184.34      177.58      8.99 o 
   3  17   2       73.41       84.72      8.19 o 
  -2  18   2       32.95       27.35      5.17 o 
  -1  18   2       67.57       55.97      7.44 o 
   0  18   2       53.60       42.99      4.36 o 
   1  18   2       68.56       62.27      6.93 o 
   3  18   2        0.65       -2.39      2.39 o 
  -2  19   2        4.18        0.88      1.89 o 
  -1  19   2       19.01       17.26      3.91 o 
   0  19   2        2.24       -0.25      2.02 o 
   2  19   2        4.12        8.94      2.65 o 
   1   0   3       51.34       55.90      1.79 o 
   2   0   3     2433.77     2312.96     13.65 o 
   3   0   3      875.39     1039.13     18.24 o 
   4   0   3      419.94      392.39     14.68 o 
   5   0   3        9.65        8.19      2.18 o 
   6   0   3      236.78      222.97     12.88 o 
   7   0   3       23.37       25.96      4.41 o 
  -7   1   3       77.49       93.16      7.56 o 
  -6   1   3       68.09       64.67      7.06 o 
  -5   1   3      312.76      297.47     13.65 o 
  -4   1   3     1006.33      999.55     21.28 o 
  -3   1   3       55.07       62.59      3.37 o 
  -2   1   3     2008.99     1845.96     11.70 o 
  -1   1   3      510.85      460.79      3.18 o 
   0   1   3     4708.00     4895.85     22.99 o 
   1   1   3      506.75      456.98      8.30 o 
   2   1   3     1996.68     1830.30     19.86 o 
   3   1   3       55.34       60.25      3.23 o 
   4   1   3     1011.15     1068.66     24.46 o 
   5   1   3      311.63      292.03     11.75 o 
   6   1   3       67.51       70.97      7.69 o 
   7   1   3       77.89       85.10      7.44 o 
  -7   2   3       21.13       22.05      3.91 o 
  -6   2   3      390.37      418.13     16.94 o 
  -5   2   3       27.73       26.21      4.54 o 
  -4   2   3      370.98      392.31     18.09 o 
  -3   2   3      991.58      974.06     17.88 o 
  -1   2   3     1628.46     1464.36      9.84 o 
   0   2   3     3566.10     3494.67     19.55 o 
   2   2   3      240.99      237.61      7.09 o 
   3   2   3      989.30      959.10     14.30 o 
   4   2   3      365.26      375.36     10.42 o 
   5   2   3       28.28       33.90      4.03 o 
   6   2   3      389.99      381.34     17.07 o 
   7   2   3       20.97       16.76      3.65 o 
  -7   3   3       55.50       57.60      5.80 o 
  -6   3   3      210.57      205.74     11.99 o 
  -5   3   3      339.21      325.72     14.28 o 
  -4   3   3      216.17      216.95      7.27 o 
  -2   3   3       83.30       96.00      2.78 o 
  -1   3   3     4315.72     3968.97     20.26 o 
   0   3   3      817.57      788.06      9.91 o 
   1   3   3     4307.66     4150.83     27.43 o 
   2   3   3       80.48       87.42      4.42 o 
   3   3   3     1971.07     2042.63     17.04 o 
   4   3   3      220.72      204.89      7.86 o 
   5   3   3      341.58      327.72      9.79 o 
   7   3   3       54.79       50.92      5.92 o 
  -7   4   3       79.92       83.71      6.68 o 
  -6   4   3        6.38        3.15      2.52 o 
  -5   4   3       58.18       46.76      4.41 o 
  -4   4   3       14.84       13.77      2.04 o 
  -2   4   3      294.25      272.36      5.82 o 
  -1   4   3     1977.67     1852.74     15.71 o 
   0   4   3     2548.58     2463.02     19.82 o 
   1   4   3     1969.79     1886.76     19.24 o 
   2   4   3      296.66      270.98      5.73 o 
   3   4   3     2552.88     2818.11     20.55 o 
   4   4   3       14.61       12.12      2.17 o 
   5   4   3       57.39       50.66      4.73 o 
   7   4   3       81.22       71.11      6.81 o 
  -7   5   3       13.15       14.74      3.15 o 
  -6   5   3       76.89       78.79      7.31 o 
  -5   5   3      143.10      151.97     12.49 o 
  -4   5   3       53.89       58.84      3.30 o 
  -2   5   3      867.81      994.90     12.50 o 
  -1   5   3     4531.32     4293.01     27.56 o 
   0   5   3     9721.70     9350.17     45.67 o 
   1   5   3     4537.42     4584.91     32.72 o 
   2   5   3      870.87     1010.51     16.33 o 
   3   5   3     2403.67     2403.19     45.84 o 
   4   5   3       53.37       55.80      3.73 o 
   5   5   3      142.48      138.24      6.55 o 
   7   5   3       13.47        7.94      2.77 o 
  -7   6   3       16.18       16.63      3.02 o 
  -6   6   3       36.31       43.35      5.54 o 
  -5   6   3       60.09       58.32     10.08 o 
  -4   6   3      195.56      186.90      7.16 o 
  -2   6   3     1371.79     1350.44     16.43 o 
  -1   6   3     2922.85     2762.49     24.10 o 
   0   6   3      137.54      127.40      5.30 o 
   1   6   3     2921.72     3006.61     28.05 o 
   2   6   3     1386.65     1402.95     20.54 o 
   3   6   3      764.72      781.83     16.27 o 
   4   6   3      195.08      195.29      7.03 o 
   5   6   3       60.01       61.98      4.52 o 
   7   6   3       16.40       14.36      3.28 o 
  -7   7   3        0.57        0.76      1.64 o 
  -6   7   3       86.92       88.88      7.31 o 
  -5   7   3      219.32      223.94      8.71 o 
  -4   7   3      109.33      120.89      5.91 o 
  -3   7   3      212.18      223.50      9.09 o 
  -2   7   3     2065.40     2105.57     22.62 o 
  -1   7   3     1923.38     1756.69     20.96 o 
   0   7   3      462.75      463.75     11.04 o 
   1   7   3     1928.86     1915.23     23.68 o 
   2   7   3     2062.22     2113.89     26.63 o 
   3   7   3      211.84      209.28      6.91 o 
   4   7   3      107.13      112.75      7.19 o 
   5   7   3      217.78      212.95      7.26 o 
   7   7   3        0.66        3.02      1.89 o 
  -7   8   3        0.51        1.76      1.39 o 
  -6   8   3       30.93       27.34      4.28 o 
  -5   8   3      158.65      188.28     12.68 o 
  -4   8   3      230.52      223.65      8.24 o 
  -3   8   3      201.85      205.91      8.96 o 
  -1   8   3      180.93      185.24      7.45 o 
   0   8   3       40.09       42.98      3.78 o 
   1   8   3      179.78      179.05      7.70 o 
   2   8   3       48.91       37.18      3.91 o 
   3   8   3      204.39      196.18      5.95 o 
   4   8   3      228.46      212.36      7.71 o 
   5   8   3      156.36      159.80      7.81 o 
   6   8   3       31.04       21.93      5.04 o 
   7   8   3        0.63       -0.50      1.64 o 
  -6   9   3        1.87        1.76      1.76 o 
  -5   9   3      103.56       89.38      5.65 o 
  -4   9   3      353.92      387.52     13.97 o 
  -3   9   3      469.44      476.35     14.05 o 
  -1   9   3       36.74       35.54      3.65 o 
   0   9   3       44.41       50.67      4.29 o 
   1   9   3       36.19       34.03      3.78 o 
   2   9   3      916.44      914.72     19.47 o 
   3   9   3      468.29      500.79      8.93 o 
   4   9   3      354.77      362.97     10.24 o 
   5   9   3      105.14       79.08      4.15 o 
   6   9   3        1.68        6.42      2.90 o 
  -6  10   3       45.74       45.24      4.79 o 
  -5  10   3       32.38       31.97      3.55 o 
  -4  10   3      141.06      125.89     11.16 o 
  -3  10   3       46.70       56.37      4.18 o 
  -2  10   3       27.66       24.24      2.71 o 
  -1  10   3      169.91      172.16      8.33 o 
   0  10   3      103.32       92.83      6.18 o 
   1  10   3      167.43      171.77      8.71 o 
   2  10   3       27.48       23.80      2.25 o 
   3  10   3       47.33       49.88      3.04 o 
   4  10   3      142.66      138.38      6.49 o 
   5  10   3       32.08       27.31      2.57 o 
   6  10   3       46.04       40.58      5.80 o 
  -6  11   3       15.91       13.61      2.77 o 
  -5  11   3        7.31        8.19      2.65 o 
  -4  11   3      268.52      295.25     11.43 o 
  -3  11   3      371.93      403.19     11.16 o 
  -2  11   3      603.71      617.67     22.18 o 
  -1  11   3      120.59      126.01      9.59 o 
   0  11   3       74.94       74.56      3.87 o 
   1  11   3      121.35      127.72      5.16 o 
   2  11   3      600.16      611.16     11.33 o 
   4  11   3      272.20      280.00     16.42 o 
   5  11   3        7.03        5.49      1.89 o 
   6  11   3       16.02       14.11      3.40 o 
  -5  12   3       34.93       41.71      4.79 o 
  -4  12   3      166.71      161.49      9.53 o 
  -3  12   3      512.15      561.44     22.91 o 
  -2  12   3      255.74      255.11     15.03 o 
  -1  12   3      123.42      113.52      9.59 o 
   0  12   3       27.71       29.52      2.70 o 
   1  12   3      124.15      135.04      5.56 o 
   2  12   3      257.90      263.34     10.28 o 
   4  12   3      167.01      147.49     12.11 o 
   5  12   3       34.16       27.90      3.41 o 
   6  12   3       38.42       39.07      5.04 o 
  -4  13   3       25.30       27.47      5.04 o 
  -3  13   3      103.35      102.64     10.47 o 
  -2  13   3      885.24      881.85     29.22 o 
  -1  13   3       97.61       87.51      9.08 o 
   0  13   3        9.18        9.29      2.31 o 
   1  13   3       96.63       95.99      6.61 o 
   2  13   3      887.09      946.78     31.89 o 
   4  13   3       24.36       21.29      5.04 o 
   5  13   3       20.02       19.17      2.69 o 
  -4  14   3       42.17       45.12      6.05 o 
  -3  14   3      173.56      154.82     12.49 o 
  -2  14   3      683.81      695.07     26.88 o 
  -1  14   3       40.04       36.29      6.30 o 
   0  14   3        4.59        1.54      2.02 o 
   1  14   3       39.68       40.00      6.43 o 
   2  14   3      681.29      690.24     27.89 o 
   4  14   3       41.53       55.32      7.31 o 
   5  14   3       10.20        4.67      4.79 o 
  -4  15   3       11.69       11.84      3.15 o 
  -3  15   3      230.22      210.97     14.27 o 
  -2  15   3       71.97       77.27      9.20 o 
  -1  15   3      109.96       92.31      9.96 o 
   0  15   3      645.57      670.13     25.54 o 
   1  15   3      111.86      101.82     10.03 o 
   2  15   3       72.82       66.56      9.08 o 
   3  15   3      228.37      216.77     14.27 o 
   4  15   3       11.58       13.10      3.91 o 
   5  15   3       17.15       17.39      3.53 o 
  -3  16   3      276.85      287.35     10.57 o 
  -2  16   3       12.83       13.23      3.91 o 
  -1  16   3       95.65       93.43     10.21 o 
   0  16   3      450.25      416.10     14.18 o 
   1  16   3       95.22       90.30      6.80 o 
   3  16   3      275.57      313.77     16.29 o 
   4  16   3       28.88       31.75      4.79 o 
  -3  17   3       46.63       53.17      4.41 o 
  -2  17   3       89.99       80.82      8.83 o 
  -1  17   3       34.24       35.79      6.93 o 
   0  17   3        0.13        0.50      2.71 o 
   1  17   3       33.86       21.73      9.07 o 
   3  17   3       46.76       53.44      6.55 o 
  -2  18   3        5.46        1.26      2.02 o 
  -1  18   3       14.23       20.03      4.91 o 
   0  18   3       54.75       46.13      6.68 o 
   1  18   3       14.60       11.72      3.53 o 
   3  18   3       14.75       14.99      3.53 o 
  -2  19   3       16.29       13.48      3.40 o 
  -1  19   3       30.66       29.24      5.04 o 
   0  19   3        0.55        0.76      1.76 o 
   1  19   3       30.68       28.48      4.41 o 
   2  19   3       15.80       23.69      4.03 o 
   0   0   4    15938.15    17618.75     55.32 o 
   1   0   4        1.72        6.13      0.66 o 
   2   0   4      351.37      341.23      4.94 o 
   3   0   4       14.25       12.62      1.72 o 
   4   0   4      424.71      451.61     15.82 o 
   5   0   4     2124.98     2066.76     36.66 o 
   6   0   4       88.29       79.05      7.94 o 
   7   0   4       97.17      113.23      8.32 o 
  -7   1   4       29.72       27.60      4.54 o 
  -6   1   4      357.80      345.07     15.93 o 
  -5   1   4      330.87      320.89     14.41 o 
  -4   1   4      310.18      338.02     12.01 o 
  -3   1   4     2334.91     2426.34     20.33 o 
  -2   1   4     3943.49     3830.55     20.24 o 
  -1   1   4     2621.44     2484.61     10.14 o 
   0   1   4      547.32      515.25      8.06 o 
   1   1   4     2633.90     2530.35     11.18 o 
   2   1   4     3938.04     3821.19     22.71 o 
   3   1   4     2338.94     2258.20     20.66 o 
   4   1   4      308.30      308.96      9.47 o 
   6   1   4      358.09      340.77     15.93 o 
   7   1   4       30.17       36.16      5.04 o 
  -7   2   4      113.84      126.62      8.58 o 
  -6   2   4      278.89      267.39     13.89 o 
  -5   2   4      412.83      399.32     16.06 o 
  -4   2   4      915.03      914.66     30.60 o 
  -3   2   4      249.39      260.23      8.97 o 
  -1   2   4      719.09      677.77     11.26 o 
   0   2   4     1670.01     1511.40     14.72 o 
   1   2   4      719.71      720.12     11.78 o 
   2   2   4      406.58      482.63     11.04 o 
   3   2   4      250.23      250.16      6.80 o 
   4   2   4      921.87      912.33     20.62 o 
   6   2   4      277.14      265.49     14.40 o 
   7   2   4      113.19      120.69      8.83 o 
  -7   3   4       61.22       66.81      6.18 o 
  -6   3   4       10.90        6.93      3.15 o 
  -5   3   4      104.76      109.58      8.57 o 
  -4   3   4       11.12       10.01      1.82 o 
  -1   3   4      395.09      367.13      6.22 o 
   0   3   4     8993.74     9308.14     39.60 o 
   2   3   4     1528.39     1558.04     20.52 o 
   3   3   4      456.54      487.73     12.80 o 
   4   3   4       10.78       12.56      2.26 o 
   5   3   4      104.47      121.31     10.09 o 
   6   3   4       10.89        4.91      3.15 o 
   7   3   4       61.32       65.04      6.55 o 
  -7   4   4       62.43       72.35      6.18 o 
  -6   4   4      168.74      182.07     11.23 o 
  -5   4   4       13.21        6.68      2.65 o 
  -4   4   4      500.30      489.06      8.79 o 
  -1   4   4      145.61      172.29      4.80 o 
   0   4   4     3227.83     3221.64     23.85 o 
   1   4   4      145.45      191.87      6.57 o 
   2   4   4     1563.44     1568.63     14.81 o 
   3   4   4      740.14      863.72     12.03 o 
   4   4   4      497.61      464.81      9.56 o 
   5   4   4       13.38        9.95      3.91 o 
   7   4   4       62.34       59.24      6.18 o 
  -7   5   4       12.74       15.37      3.02 o 
  -6   5   4      176.56      179.56     10.73 o 
  -5   5   4      176.12      181.83     10.85 o 
  -4   5   4      540.21      528.65     15.01 o 
  -1   5   4     5072.11     4893.02     30.11 o 
   0   5   4      926.01      931.06     13.70 o 
   1   5   4     5073.66     5200.51     36.51 o 
   2   5   4     1108.59     1116.35     18.04 o 
   3   5   4      952.29      961.25     13.10 o 
   4   5   4      539.57      529.88     13.39 o 
   5   5   4      175.30      175.56     14.07 o 
   7   5   4       12.63       16.76      3.65 o 
  -7   6   4        0.11        0.88      1.76 o 
  -6   6   4      195.59      204.58     11.36 o 
  -5   6   4       49.71       42.85      5.67 o 
  -4   6   4      537.22      579.51     16.97 o 
  -1   6   4     1814.75     1734.50     19.28 o 
   0   6   4      540.27      583.95     11.69 o 
   1   6   4     1810.40     1798.05     22.38 o 
   2   6   4      753.63      769.50     15.65 o 
   3   6   4      177.53      179.04      5.85 o 
   4   6   4      536.03      540.24     20.14 o 
   5   6   4       49.44       43.64      4.30 o 
   7   6   4        0.10       -2.02      2.02 o 
  -7   7   4       12.33       14.61      2.77 o 
  -6   7   4        1.20        3.02      2.02 o 
  -5   7   4      101.80      109.07      8.45 o 
  -4   7   4        6.68        5.80      2.27 o 
  -3   7   4       32.00       23.69      3.15 o 
  -1   7   4      538.90      539.61     11.68 o 
   0   7   4      601.23      628.82     13.21 o 
   1   7   4      541.03      546.74     13.07 o 
   2   7   4      224.13      247.85      9.47 o 
   3   7   4       31.79       31.88      2.83 o 
   4   7   4        6.62        5.79      1.72 o 
   5   7   4      102.37       98.53      6.42 o 
   7   7   4       12.41        8.19      2.65 o 
  -7   8   4        2.74        1.26      1.39 o 
  -6   8   4       89.88       98.60      7.56 o 
  -5   8   4        4.59        7.05      3.15 o 
  -4   8   4      136.96      131.69      8.45 o 
  -3   8   4      168.08      181.72      8.58 o 
  -1   8   4      820.23      872.79     16.04 o 
   0   8   4       16.86       19.03      2.77 o 
   1   8   4      818.40      855.20     17.31 o 
   2   8   4      114.73      127.28      7.06 o 
   3   8   4      169.44      166.21      4.92 o 
   4   8   4      135.67      129.68     11.86 o 
   5   8   4        4.55        7.99      2.42 o 
   6   8   4       90.21       76.41      8.32 o 
  -6   9   4       10.91       14.87      3.28 o 
  -5   9   4       18.22       16.76      3.78 o 
  -4   9   4       15.57       14.24      3.40 o 
  -3   9   4      150.41      167.68      8.58 o 
  -2   9   4      515.10      547.06     13.81 o 
  -1   9   4      899.14      917.52     17.95 o 
   0   9   4     2678.13     2845.84     32.50 o 
   1   9   4      899.51      970.87     19.48 o 
   2   9   4      513.64      535.60     18.56 o 
   3   9   4      147.29      160.73      5.71 o 
   4   9   4       14.99       14.48      3.28 o 
   5   9   4       18.07       18.65      3.03 o 
   6   9   4       10.91       11.21      3.40 o 
  -6  10   4       43.18       37.43      4.41 o 
  -5  10   4       79.41       83.71      7.06 o 
  -4  10   4      185.84      188.03     10.10 o 
  -3  10   4      379.55      352.03     24.34 o 
  -2  10   4      242.19      252.50      7.97 o 
  -1  10   4       73.66       73.63      4.33 o 
   0  10   4      405.77      431.79     13.41 o 
   1  10   4       73.76       81.13      3.91 o 
   2  10   4      238.96      247.42      8.00 o 
   4  10   4      185.75      190.04      7.44 o 
   5  10   4       81.38       77.70      8.82 o 
   6  10   4       42.91       37.43      5.67 o 
  -6  11   4        8.64        7.94      2.14 o 
  -5  11   4       18.56       14.11      3.40 o 
  -4  11   4      215.39      238.20     11.23 o 
  -3  11   4       58.65       63.90      4.56 o 
  -2  11   4      380.95      341.19     16.57 o 
  -1  11   4      301.37      313.33      9.38 o 
   0  11   4        3.56        4.59      1.23 o 
   1  11   4      306.73      316.09      8.11 o 
   2  11   4      379.81      373.32     11.82 o 
   4  11   4      215.75      169.40     13.00 o 
   5  11   4       18.46       14.90      6.55 o 
   6  11   4        8.66        9.57      3.28 o 
  -5  12   4        3.11        4.66      1.89 o 
  -4  12   4      211.03      203.98     10.60 o 
  -3  12   4      657.13      691.12     25.35 o 
  -2  12   4      186.57      174.79     12.62 o 
  -1  12   4      151.76      149.88     10.98 o 
   0  12   4      157.10      154.53      5.95 o 
   1  12   4      149.68      160.69      8.10 o 
   2  12   4      187.63      169.19      8.40 o 
   4  12   4      211.20      185.68     13.51 o 
   5  12   4        2.83       -0.30      1.58 o 
   6  12   4       22.88       22.55      3.91 o 
  -3  13   4       66.53       76.39      8.82 o 
  -2  13   4      605.66      599.57     24.07 o 
  -1  13   4       49.58       37.56      6.30 o 
   0  13   4       12.53       26.93      6.49 o 
   1  13   4       50.59       46.90      4.78 o 
   2  13   4      602.47      626.27     16.59 o 
   4  13   4      119.94      115.27     10.47 o 
   5  13   4        8.99        5.88      1.72 o 
  -3  14   4      489.83      524.21     22.65 o 
  -2  14   4       41.86       40.45      6.68 o 
  -1  14   4       74.94       64.29      8.19 o 
   0  14   4      197.57      182.00     10.48 o 
   1  14   4       74.32       75.45      6.15 o 
   2  14   4       41.76       40.70      4.57 o 
   3  14   4      492.82      532.58     22.28 o 
   4  14   4      119.72      116.28     10.34 o 
   5  14   4        8.78        6.78      3.40 o 
  -3  15   4       17.31       19.29      3.15 o 
  -2  15   4      133.47      123.23     11.48 o 
  -1  15   4      123.96      125.49     11.48 o 
   0  15   4        2.25        1.00      2.13 o 
   1  15   4      124.89      129.23      8.07 o 
   2  15   4      133.81      127.39      9.96 o 
   3  15   4       17.30       15.75      4.41 o 
   4  15   4        9.81       15.62      4.03 o 
  -3  16   4      112.31       92.79      5.90 o 
  -2  16   4      151.47      162.99     12.87 o 
  -1  16   4       20.34       22.68      5.67 o 
   0  16   4       49.85       39.06      4.63 o 
   1  16   4       20.31       25.70      5.17 o 
   3  16   4      112.13       95.85      9.08 o 
   4  16   4      134.56      142.56      9.71 o 
  -3  17   4       30.94       26.97      5.04 o 
  -2  17   4      110.92      106.56      9.96 o 
  -1  17   4       88.76       86.49      9.33 o 
   0  17   4      193.63      179.97     13.13 o 
   1  17   4       89.80       81.70      8.32 o 
   3  17   4       30.88       25.08      4.54 o 
  -2  18   4        9.41       10.20      3.28 o 
  -1  18   4       10.22        6.93      3.28 o 
   0  18   4       76.90       72.87      8.07 o 
   1  18   4       10.20       11.59      3.28 o 
  -1  19   4       47.22       42.73      5.67 o 
   0  19   4       60.12       49.67      5.92 o 
   1   0   5     5797.54     5910.45     17.65 o 
   2   0   5       23.66       20.69      4.54 o 
   3   0   5      254.99      248.68      6.97 o 
   4   0   5       36.42       47.76      5.42 o 
   5   0   5      259.33      227.20     12.38 o 
   6   0   5      354.54      323.32     15.55 o 
   7   0   5       18.84       18.02      3.65 o 
  -7   1   5       17.54       18.14      3.78 o 
  -6   1   5       26.08       24.82      5.17 o 
  -5   1   5        0.69        2.65      2.14 o 
  -4   1   5      342.43      354.68     13.28 o 
  -3   1   5      133.19      141.84      6.18 o 
  -2   1   5      165.27      166.21      4.16 o 
  -1   1   5      196.01      180.64      2.15 o 
   0   1   5     3780.58     3868.91     18.47 o 
   1   1   5      199.80      180.99      3.50 o 
   2   1   5      163.94      156.98      4.73 o 
   3   1   5      134.26      146.71      5.42 o 
   4   1   5      343.29      356.09     10.28 o 
   6   1   5       26.15       22.55      4.91 o 
   7   1   5       17.66       18.52      3.65 o 
  -7   2   5       48.65       45.12      5.29 o 
  -6   2   5      418.91      406.36     16.95 o 
  -5   2   5       65.93       58.49      6.43 o 
  -4   2   5      218.43      227.92      7.46 o 
  -3   2   5      344.39      329.48      9.74 o 
  -1   2   5      638.11      609.52      8.99 o 
   0   2   5     2236.38     2090.05     19.15 o 
   1   2   5      628.23      605.27     11.86 o 
   2   2   5     1533.13     1536.63     21.67 o 
   3   2   5      346.74      326.66      8.13 o 
   4   2   5      219.26      227.00      6.50 o 
   6   2   5      418.71      398.90     17.45 o 
   7   2   5       48.29       55.33      6.05 o 
  -7   3   5        4.61        2.14      2.39 o 
  -6   3   5        3.39        2.27      2.65 o 
  -5   3   5       61.16       57.98      6.43 o 
  -4   3   5       10.44       15.82      2.18 o 
  -3   3   5      501.78      575.88     13.44 o 
  -1   3   5      345.59      313.89      6.21 o 
   0   3   5     3470.10     3355.22     24.09 o 
   2   3   5      347.41      369.90     10.76 o 
   3   3   5      500.85      570.29     14.83 o 
   4   3   5       10.92        8.08      1.27 o 
   5   3   5       61.95       59.12      6.05 o 
   6   3   5        3.26        0.25      3.28 o 
   7   3   5        4.50        4.41      2.90 o 
  -7   4   5        7.16       17.89      3.28 o 
  -6   4   5      199.40      211.28     11.86 o 
  -5   4   5       10.40        9.45      2.90 o 
  -4   4   5        1.09        0.63      1.26 o 
  -1   4   5     8403.96     8286.33     37.01 o 
   0   4   5      898.19      897.89     13.06 o 
   1   4   5     8424.77     8835.56     48.31 o 
   2   4   5      451.71      468.68     11.09 o 
   3   4   5      503.40      553.57     10.16 o 
   4   4   5        1.12        0.98      0.75 o 
   5   4   5       10.61       12.80      2.57 o 
   7   4   5        7.45        6.30      2.77 o 
  -7   5   5       12.56       13.48      2.77 o 
  -6   5   5       68.63       71.72      7.06 o 
  -5   5   5       41.81       39.57      5.29 o 
  -4   5   5        5.06        5.17      2.65 o 
  -1   5   5      139.63      145.69      5.18 o 
   0   5   5       60.28       55.23      3.53 o 
   1   5   5      143.25      147.08      6.31 o 
   2   5   5     2317.23     2479.84     20.74 o 
   3   5   5      311.26      290.36      7.59 o 
   4   5   5        4.75        1.49      1.09 o 
   5   5   5       40.82       37.89      4.00 o 
   7   5   5       12.75       13.35      3.02 o 
  -7   6   5       10.03        5.92      2.14 o 
  -6   6   5       39.98       48.52      5.67 o 
  -5   6   5      120.68      128.26      9.21 o 
  -4   6   5        4.13        1.76      2.02 o 
  -1   6   5     3614.64     3771.24     29.38 o 
   0   6   5      631.01      650.44     13.10 o 
   1   6   5     3599.57     3841.83     34.41 o 
   2   6   5      198.92      170.62      7.70 o 
   3   6   5      592.30      597.68     14.90 o 
   4   6   5        3.62        4.44      3.28 o 
   5   6   5      121.05      120.61      7.00 o 
   7   6   5       10.14        4.03      2.27 o 
  -7   7   5        1.65        2.39      1.39 o 
  -6   7   5        6.77       11.09      3.28 o 
  -5   7   5      284.52      295.45     13.39 o 
  -4   7   5       12.82       10.71      2.90 o 
  -3   7   5      142.32      171.46      8.20 o 
  -1   7   5      762.76      752.25     14.00 o 
   0   7   5       74.26       61.41      4.29 o 
   1   7   5      764.88      754.94     15.91 o 
   2   7   5      162.49      179.61      8.33 o 
   3   7   5      141.47      140.21      4.83 o 
   4   7   5       12.37        9.45      3.40 o 
   5   7   5      283.50      261.94     10.39 o 
   7   7   5        1.84       -2.02      2.02 o 
  -6   8   5       18.44       17.39      3.53 o 
  -5   8   5      361.05      400.45     15.42 o 
  -4   8   5      258.35      255.23     11.62 o 
  -3   8   5      723.08      709.91     17.14 o 
  -1   8   5      977.37      977.67     17.21 o 
   0   8   5     5016.95     5464.92     43.74 o 
   1   8   5      977.93      967.35     19.00 o 
   2   8   5      448.59      431.52     13.55 o 
   3   8   5      721.97      693.91     13.97 o 
   4   8   5      259.58      242.23     14.52 o 
   5   8   5      359.51      368.49     12.40 o 
  -6   9   5        6.83        8.94      2.65 o 
  -5   9   5       38.74       37.18      5.04 o 
  -4   9   5      235.47      254.91     11.62 o 
  -3   9   5       51.26       51.68      4.92 o 
  -2   9   5      163.19      151.84      5.82 o 
  -1   9   5      110.74       97.00      5.93 o 
   0   9   5     1519.58     1480.81     23.85 o 
   1   9   5      110.57      104.94      6.69 o 
   2   9   5      163.00      147.21      5.22 o 
   3   9   5       50.91       57.87      4.21 o 
   4   9   5      233.23      243.17     14.90 o 
   5   9   5       39.14       31.36      3.90 o 
  -6  10   5       21.58       21.04      3.40 o 
  -5  10   5       15.94       19.91      4.03 o 
  -4  10   5       57.95       57.73      5.80 o 
  -3  10   5       53.05       57.09      5.29 o 
  -2  10   5       71.30       64.82      4.14 o 
  -1  10   5       64.77       66.75      4.11 o 
   0  10   5       35.99       25.35      4.85 o 
   1  10   5       64.07       70.17      3.72 o 
   2  10   5       69.64       69.85      3.87 o 
   3  10   5       53.11       62.01      7.31 o 
   4  10   5       57.93       52.43      7.56 o 
   5  10   5       16.20       16.73      3.05 o 
   6  10   5       21.73       19.91      4.03 o 
  -6  11   5        7.04        6.55      1.89 o 
  -5  11   5       30.27       33.77      4.54 o 
  -4  11   5       66.95       76.26      6.55 o 
  -3  11   5       47.23       40.96      8.89 o 
  -2  11   5       74.12       64.42      7.31 o 
  -1  11   5      340.79      343.35      9.90 o 
   0  11   5       42.12       48.95      3.24 o 
   1  11   5      340.62      357.19      8.72 o 
   2  11   5       73.08       51.94      5.93 o 
   4  11   5       65.79       64.92      8.32 o 
   5  11   5       30.23       29.13      4.41 o 
   6  11   5        6.91       11.21      2.90 o 
  -5  12   5       55.89       55.96      5.29 o 
  -4  12   5      145.26      162.10      9.33 o 
  -3  12   5        5.94        3.15      2.90 o 
  -2  12   5      284.11      283.84     15.79 o 
  -1  12   5       55.13       58.61      7.18 o 
   0  12   5      562.35      537.01     23.88 o 
   1  12   5       54.14       49.35      4.71 o 
   2  12   5      282.36      297.61     14.40 o 
   3  12   5        5.49        9.57      3.78 o 
   4  12   5      144.73      145.32     11.86 o 
   5  12   5       55.96       51.49      4.45 o 
  -3  13   5      177.26      182.34     13.25 o 
  -2  13   5      319.73      305.53     17.18 o 
  -1  13   5      214.38      210.81     13.76 o 
   0  13   5      217.16      213.08      9.64 o 
   1  13   5      212.33      203.49     11.61 o 
   2  13   5      318.58      348.74     16.30 o 
   3  13   5      177.81      187.89     13.38 o 
   4  13   5       84.38       94.81      9.58 o 
   5  13   5       79.05       66.89      4.84 o 
  -3  14   5      280.81      272.58     16.17 o 
  -2  14   5      255.35      264.42     16.29 o 
  -1  14   5      248.97      224.76     14.90 o 
   0  14   5       42.85       52.31      5.08 o 
   1  14   5      250.15      251.01     11.05 o 
   2  14   5      254.93      272.25     14.65 o 
   3  14   5      277.10      284.44     16.29 o 
   4  14   5      124.09      131.80     10.72 o 
   5  14   5       81.72       72.27      4.52 o 
  -3  15   5      153.06      147.48     11.61 o 
  -2  15   5      110.06      103.66     10.59 o 
  -1  15   5       75.95       68.45      8.82 o 
   0  15   5       32.77       46.25      7.43 o 
   1  15   5       76.73       71.23      8.19 o 
   2  15   5      109.42       97.73      8.83 o 
   3  15   5      153.76      143.19     11.48 o 
   4  15   5       50.24       49.03      6.43 o 
  -3  16   5       22.29       22.68      4.66 o 
  -2  16   5      133.81      134.59     11.48 o 
  -1  16   5       24.15       19.03      5.42 o 
   0  16   5      147.16      148.48     12.24 o 
   1  16   5       24.49       30.49      5.67 o 
   2  16   5      133.88      155.65     10.72 o 
   3  16   5       23.42       33.14      5.42 o 
   4  16   5       38.20       43.52      4.47 o 
  -3  17   5        6.78        2.77      2.52 o 
  -2  17   5        5.81        2.52      2.77 o 
  -1  17   5        8.02       10.46      3.91 o 
   0  17   5      232.93      250.50     15.28 o 
   1  17   5        8.14        2.27      2.65 o 
   3  17   5        6.77        8.57      2.90 o 
  -2  18   5       25.59       18.40      4.03 o 
  -1  18   5       73.29       64.92      7.56 o 
   0  18   5      239.21      239.81     14.02 o 
   1  18   5       73.05       62.53      6.93 o 
   2  18   5       25.08       30.24      4.54 o 
  -1  19   5       19.58       19.03      3.91 o 
   0  19   5       16.84       12.35      3.40 o 
   0   0   6     3306.77     3381.37     26.57 o 
   1   0   6       10.26       10.45      0.84 o 
   2   0   6        4.50        4.63      1.03 o 
   3   0   6      539.37      488.13     10.13 o 
   4   0   6      161.55      160.64      8.83 o 
   5   0   6      248.61      255.93      9.10 o 
   6   0   6        6.06        2.65      3.53 o 
   7   0   6      133.69      173.70      9.84 o 
  -7   1   6       25.83       30.87      4.41 o 
  -6   1   6       65.67       63.53      7.18 o 
  -5   1   6      241.92      220.69      8.78 o 
  -4   1   6      271.21      252.09      8.71 o 
  -2   1   6      939.50      905.85     18.01 o 
  -1   1   6     1917.87     1910.51     16.29 o 
   0   1   6    12359.32    13311.22    306.34 o 
   1   1   6     1919.40     1896.88     10.48 o 
   2   1   6      942.65      910.90     14.37 o 
   3   1   6      946.93      943.43     14.19 o 
   4   1   6      268.22      261.18     17.24 o 
   5   1   6      243.34      235.49      9.53 o 
   6   1   6       66.09       63.40      7.31 o 
   7   1   6       26.33       31.00      4.41 o 
  -7   2   6        2.88        3.65      2.52 o 
  -6   2   6       91.08       92.92      8.32 o 
  -5   2   6       90.64       82.82      5.21 o 
  -4   2   6       22.83       22.19      2.63 o 
  -2   2   6       20.70       21.42      3.15 o 
  -1   2   6     1749.89     1635.93     11.64 o 
   0   2   6     1927.04     1833.92     19.45 o 
   1   2   6     1749.85     1626.28     21.29 o 
   2   2   6       19.86       20.04      2.90 o 
   3   2   6      667.42      707.23     12.44 o 
   4   2   6       22.92       16.91      2.03 o 
   5   2   6       90.66       80.39      6.18 o 
   6   2   6       90.67       91.66      8.57 o 
   7   2   6        2.90        3.78      2.52 o 
  -7   3   6      132.15      134.60      8.20 o 
  -6   3   6       98.95      100.87      8.45 o 
  -5   3   6      456.62      460.77     11.98 o 
  -4   3   6        6.97        6.14      1.42 o 
  -1   3   6     1810.05     1778.54     15.83 o 
   0   3   6       99.60      108.53      4.67 o 
   1   3   6     1809.93     1780.35     23.09 o 
   2   3   6      180.99      185.40      8.21 o 
   3   3   6      339.67      333.36      8.73 o 
   4   3   6        6.76        8.29      1.29 o 
   5   3   6      459.34      436.66     16.58 o 
   6   3   6       97.45       87.63      8.45 o 
   7   3   6      134.30      124.76      8.45 o 
  -7   4   6        3.32        2.90      1.76 o 
  -6   4   6       37.17       41.96      5.54 o 
  -5   4   6       22.44       21.04      4.28 o 
  -4   4   6      195.11      182.17      6.96 o 
  -1   4   6       44.04       42.36      2.65 o 
   0   4   6      686.73      713.83     12.36 o 
   1   4   6       44.48       38.45      3.40 o 
   2   4   6      399.44      370.58      8.10 o 
   3   4   6      425.26      458.98     13.55 o 
   4   4   6      196.21      179.14      5.08 o 
   5   4   6       22.48       20.58      3.17 o 
   7   4   6        3.26        1.01      1.76 o 
  -7   5   6        2.28        1.64      1.51 o 
  -6   5   6        7.49        3.91      2.65 o 
  -5   5   6       57.23       64.66      6.55 o 
  -4   5   6       36.63       40.84      3.51 o 
  -1   5   6     3323.68     3411.83     26.26 o 
   0   5   6      377.12      371.10      9.50 o 
   1   5   6     3328.47     3456.78     32.20 o 
   2   5   6      120.41      107.82      4.55 o 
   3   5   6      189.74      155.28      5.87 o 
   4   5   6       35.88       39.67      2.84 o 
   5   5   6       57.71       51.27      5.55 o 
   7   5   6        2.20        0.76      1.76 o 
  -7   6   6        5.46        5.29      1.89 o 
  -6   6   6       60.12       57.35      6.05 o 
  -5   6   6      162.85      172.85     10.47 o 
  -4   6   6       31.33       30.37      4.16 o 
  -3   6   6       38.25       48.52      4.41 o 
  -1   6   6     1087.86     1085.58     15.98 o 
   0   6   6      652.55      747.14     14.24 o 
   1   6   6     1088.46     1089.04     18.66 o 
   2   6   6      268.86      296.29      7.84 o 
   3   6   6       37.98       39.74      2.70 o 
   4   6   6       31.45       28.40      3.47 o 
   5   6   6      163.06      158.45      8.12 o 
   7   6   6        5.31        4.28      2.02 o 
  -6   7   6       14.66       16.76      3.65 o 
  -5   7   6       12.47       14.99      3.78 o 
  -4   7   6        9.95        7.68      2.52 o 
  -3   7   6      257.23      254.02     10.11 o 
  -1   7   6     2865.47     3077.26     29.49 o 
   0   7   6      385.73      454.01     11.77 o 
   1   7   6     2885.41     3059.72     33.41 o 
   2   7   6       93.75       95.84      6.43 o 
   3   7   6      255.19      258.99      6.84 o 
   4   7   6        9.79        4.72      1.77 o 
   5   7   6       12.46        8.26      3.91 o 
  -6   8   6        5.69        2.14      1.89 o 
  -5   8   6       62.70       61.51      6.30 o 
  -4   8   6       52.28       59.49      5.80 o 
  -3   8   6      140.53      140.54      7.70 o 
  -1   8   6      271.17      278.16      9.48 o 
   0   8   6     1476.62     1573.46     23.59 o 
   1   8   6      272.94      272.98     10.36 o 
   2   8   6      544.62      561.19     15.97 o 
   3   8   6      141.06      137.44      8.83 o 
   4   8   6       51.30       58.48      7.56 o 
   5   8   6       62.99       54.47      5.04 o 
  -6   9   6       48.85       46.25      4.66 o 
  -5   9   6       68.47       77.02      6.81 o 
  -4   9   6       80.75       69.34      6.18 o 
  -3   9   6       49.38       55.33      5.04 o 
  -2   9   6      141.94      149.95      5.87 o 
  -1   9   6      305.71      301.73     10.49 o 
   0   9   6      396.72      328.76     11.39 o 
   1   9   6      309.62      323.80      7.56 o 
   2   9   6      143.45      152.51      7.07 o 
   3   9   6       48.62       40.20      5.67 o 
   4   9   6       79.72       68.71      8.19 o 
   5   9   6       68.78       71.26      5.56 o 
  -6  10   6       14.45       18.65      3.02 o 
  -5  10   6      106.98      113.24      7.82 o 
  -4  10   6       78.80       65.30      6.05 o 
  -3  10   6       90.69       91.03      6.56 o 
  -2  10   6      460.63      473.85     11.05 o 
  -1  10   6      221.07      221.91      7.49 o 
   0  10   6      193.05      180.54      5.79 o 
   1  10   6      222.11      223.47      6.70 o 
   2  10   6      459.16      467.21     11.40 o 
   3  10   6       89.18       83.47      8.45 o 
   4  10   6       78.78       68.58      8.32 o 
   5  10   6      105.81       95.58      6.45 o 
   6  10   6       14.32       14.61      3.02 o 
  -6  11   6       16.95       22.81      3.02 o 
  -5  11   6        6.08        4.16      2.02 o 
  -4  11   6      490.50      506.36     16.20 o 
  -3  11   6      417.27      416.11     14.04 o 
  -2  11   6      406.01      407.65     18.09 o 
  -1  11   6       18.55       18.53      4.47 o 
   0  11   6      248.20      232.71      6.98 o 
   1  11   6       17.26       20.47      2.24 o 
   2  11   6      403.70      415.60     16.57 o 
   3  11   6      418.46      438.50     19.60 o 
   4  11   6      493.20      467.01     21.01 o 
   5  11   6        5.81        4.74      2.00 o 
  -4  12   6      172.77      168.58      9.34 o 
  -3  12   6      147.18      154.28     11.86 o 
  -2  12   6       63.96       62.90      7.56 o 
  -1  12   6      163.13      148.89     11.10 o 
   0  12   6       87.30       77.91      7.19 o 
   1  12   6      162.32      151.53     10.72 o 
   2  12   6       63.72       67.31      7.06 o 
   3  12   6      148.27      163.49     12.36 o 
   4  12   6      171.62      174.63     12.74 o 
   5  12   6        8.30        6.20      1.99 o 
  -3  13   6      199.33      191.08     13.38 o 
  -2  13   6      274.73      255.89     15.66 o 
  -1  13   6       15.83        8.95      3.78 o 
   0  13   6      293.32      302.43     16.42 o 
   1  13   6       15.69       16.50      4.41 o 
   2  13   6      277.05      279.01     14.65 o 
   3  13   6      199.43      213.67     14.14 o 
   4  13   6       94.02       96.20      9.33 o 
   5  13   6       39.01       48.79      4.20 o 
  -3  14   6       90.46       81.07      8.83 o 
  -2  14   6       89.56       90.52      9.58 o 
  -1  14   6       33.01       33.90      6.30 o 
   0  14   6        0.01        0.76      2.65 o 
   1  14   6       33.28       28.73      5.54 o 
   2  14   6       87.40      108.17      9.46 o 
   3  14   6       91.39       89.64      9.20 o 
   4  14   6       91.24       90.66      8.70 o 
   5  14   6       55.17       55.89      3.98 o 
  -3  15   6       42.84       29.99      5.67 o 
  -2  15   6      121.66      122.97     11.22 o 
  -1  15   6      265.24      256.75     16.17 o 
   0  15   6       39.21       38.81      6.55 o 
   1  15   6      266.30      267.86     15.66 o 
   2  15   6      122.04      131.79     10.22 o 
   3  15   6       42.87       38.19      6.05 o 
   4  15   6        2.26        1.96      1.54 o 
  -3  16   6        9.94       15.37      3.78 o 
  -2  16   6       70.04       77.27      8.70 o 
  -1  16   6       89.24       87.25      9.58 o 
   0  16   6       30.99       29.23      6.05 o 
   1  16   6       89.70      110.32      9.96 o 
   2  16   6       70.07       77.65      7.56 o 
   3  16   6        9.88       13.86      3.78 o 
   4  16   6       39.83       45.32      3.65 o 
  -3  17   6       10.27        6.68      2.52 o 
  -2  17   6       95.78      108.06      9.58 o 
  -1  17   6      130.22      132.57     11.10 o 
   0  17   6       47.02       53.06      7.18 o 
   1  17   6      127.50      131.68     10.34 o 
   2  17   6       96.47      110.21      8.83 o 
   3  17   6        9.45       12.85      3.40 o 
  -2  18   6       19.11       14.62      3.65 o 
  -1  18   6        8.16       13.23      3.91 o 
   0  18   6      170.23      170.74     11.61 o 
   1  18   6        8.12        7.43      3.02 o 
   2  18   6       19.31       14.11      3.28 o 
   0  19   6        0.03       -0.88      1.76 o 
   1   0   7     1297.88     1148.20      8.67 o 
   2   0   7       53.11       56.92      3.66 o 
   3   0   7     1041.07     1054.67     15.54 o 
   4   0   7      621.12      640.18     18.51 o 
   5   0   7       77.23       73.03      5.25 o 
   6   0   7        0.16       -3.53      3.53 o 
   7   0   7       58.14       62.77      5.92 o 
  -7   1   7       84.43       85.11      6.68 o 
  -6   1   7       42.03       39.44      5.67 o 
  -5   1   7      115.95      102.54      5.89 o 
  -4   1   7      191.68      193.53      5.93 o 
  -2   1   7       72.39       57.37      4.92 o 
  -1   1   7     1075.91     1087.54     11.49 o 
   0   1   7      639.10      590.23      8.85 o 
   1   1   7     1071.74     1086.33     11.92 o 
   2   1   7       72.39       58.58      3.18 o 
   3   1   7       78.08       94.30      4.68 o 
   4   1   7      191.90      194.78     15.53 o 
   5   1   7      116.27      102.16      4.80 o 
   6   1   7       42.97       31.00      5.17 o 
   7   1   7       84.41       89.90      7.06 o 
  -7   2   7       21.05       22.18      3.53 o 
  -6   2   7       12.06       15.62      3.65 o 
  -5   2   7       55.54       51.94      4.22 o 
  -4   2   7       87.13       79.70      4.76 o 
  -2   2   7       18.48       23.81      3.28 o 
  -1   2   7     1163.54     1222.24     10.95 o 
   0   2   7       26.09       23.24      1.83 o 
   1   2   7     1160.56     1165.32     19.37 o 
   2   2   7       19.21       26.93      2.30 o 
   3   2   7      175.85      202.36      9.03 o 
   4   2   7       86.87       77.85      4.09 o 
   5   2   7       55.94       51.06      9.89 o 
   6   2   7       12.68       12.72      3.78 o 
   7   2   7       21.17       22.05      3.78 o 
  -7   3   7       13.02       13.86      3.02 o 
  -6   3   7        0.19       -0.38      2.14 o 
  -5   3   7      215.29      224.44      8.52 o 
  -4   3   7      102.43      100.97      5.33 o 
  -1   3   7       13.26        9.83      1.39 o 
   0   3   7      423.86      423.47      9.64 o 
   1   3   7       12.61        8.69      1.89 o 
   2   3   7      154.26      154.25      7.95 o 
   3   3   7      975.61      956.93     15.22 o 
   4   3   7      102.56       97.99      3.83 o 
   5   3   7      215.00      216.11     11.99 o 
   6   3   7        0.23       -2.77      2.77 o 
   7   3   7       13.10       15.12      3.28 o 
  -7   4   7       18.10       19.53      3.28 o 
  -6   4   7       66.31       69.71      6.81 o 
  -5   4   7      297.73      279.11      9.47 o 
  -4   4   7        8.28        8.24      1.87 o 
  -1   4   7     1066.77     1028.67     13.81 o 
   0   4   7       29.48       17.90      2.27 o 
   1   4   7     1064.49     1017.64     17.65 o 
   2   4   7      563.37      579.47     15.73 o 
   3   4   7      222.71      224.16      6.02 o 
   4   4   7        8.32        5.85      1.22 o 
   5   4   7      300.02      298.15     14.53 o 
   6   4   7       67.54       58.11      6.81 o 
   7   4   7       18.77       22.05      3.65 o 
  -7   5   7       59.90       69.20      5.29 o 
  -6   5   7      202.99      217.35     11.36 o 
  -5   5   7      168.61      184.72     10.85 o 
  -4   5   7       44.90       40.81      3.56 o 
  -3   5   7      136.22      137.27      5.45 o 
  -1   5   7     1640.04     1745.18     19.31 o 
   0   5   7      616.72      691.00     13.60 o 
   1   5   7     1642.77     1637.98     23.18 o 
   2   5   7       12.33        9.41      1.60 o 
   3   5   7      136.86      141.80      6.75 o 
   4   5   7       44.07       39.69      3.98 o 
   5   5   7      168.13      173.24      8.43 o 
   7   5   7       59.10       62.14      5.55 o 
  -7   6   7        0.95        2.52      1.39 o 
  -6   6   7      138.25      160.96      9.46 o 
  -5   6   7      133.63      119.57      8.83 o 
  -4   6   7      227.33      236.48     11.11 o 
  -3   6   7       70.88       63.41      5.04 o 
  -1   6   7      386.86      391.69      9.87 o 
   0   6   7      448.88      477.61     11.91 o 
   1   6   7      385.96      395.61     11.77 o 
   2   6   7      888.63      923.33     14.83 o 
   3   6   7       71.78       67.48      4.35 o 
   4   6   7      223.34      202.97      8.82 o 
   5   6   7      134.90      118.00      7.13 o 
   6   6   7      137.76      140.14      9.08 o 
   7   6   7        0.98        0.25      1.64 o 
  -6   7   7       38.82       30.75      4.41 o 
  -5   7   7       60.98       70.84      6.55 o 
  -4   7   7       28.72       21.30      3.78 o 
  -3   7   7      299.19      296.45     10.87 o 
  -1   7   7      186.77      195.82      7.58 o 
   0   7   7     1059.57     1184.36     19.78 o 
   1   7   7      185.82      190.01      8.46 o 
   2   7   7      211.22      217.41      7.31 o 
   3   7   7      300.39      281.05      7.41 o 
   4   7   7       28.64       16.97      3.01 o 
   5   7   7       62.34       60.28      5.25 o 
   6   7   7       39.01       26.97      4.41 o 
  -6   8   7        6.53       11.09      2.65 o 
  -5   8   7       75.94       85.47      7.06 o 
  -4   8   7        4.89        5.17      2.39 o 
  -3   8   7      350.17      375.72     12.39 o 
  -2   8   7      137.39      146.85      6.94 o 
  -1   8   7      724.49      762.73     15.88 o 
   0   8   7      865.79      872.78     18.07 o 
   1   8   7      726.76      812.29     18.42 o 
   2   8   7      137.49      146.72      8.45 o 
   3   8   7      352.25      344.30      8.42 o 
   4   8   7        4.78        3.84      1.87 o 
   5   8   7       75.31       91.70      6.32 o 
   6   8   7        6.74       11.72      3.02 o 
  -6   9   7        6.95        5.92      2.02 o 
  -5   9   7       47.41       37.05      4.79 o 
  -4   9   7       15.27       15.24      3.15 o 
  -3   9   7       34.28       33.27      4.03 o 
  -2   9   7      674.96      683.97     12.51 o 
  -1   9   7      342.36      321.17     18.65 o 
   0   9   7      677.49      714.33     12.99 o 
   1   9   7      338.97      335.55      9.16 o 
   2   9   7      676.85      702.89     13.71 o 
   3   9   7       34.85       31.13      5.42 o 
   4   9   7       15.12       14.57      2.92 o 
   5   9   7       47.27       26.49      3.56 o 
   6   9   7        6.64       10.08      2.65 o 
  -6  10   7       12.15       11.59      2.39 o 
  -5  10   7       45.12       44.87      4.92 o 
  -4  10   7      202.26      183.64      9.72 o 
  -3  10   7       62.94       72.60      5.92 o 
  -2  10   7      161.81      166.59      6.54 o 
  -1  10   7       74.40       72.59      4.39 o 
   0  10   7       44.21       54.61      8.32 o 
   1  10   7       74.82       78.48      4.75 o 
   2  10   7      162.99      166.18     10.22 o 
   3  10   7       63.27       67.31      7.82 o 
   4  10   7      200.71      200.05     13.76 o 
   5  10   7       44.70       48.18      4.85 o 
   6  10   7       12.58       16.38      3.15 o 
  -5  11   7       53.23       60.12      5.42 o 
  -4  11   7      215.70      226.20     10.73 o 
  -3  11   7       81.59       82.20      6.30 o 
  -2  11   7       11.96       14.36      4.03 o 
  -1  11   7      249.67      238.56     13.39 o 
   0  11   7       18.41       19.73      2.69 o 
   1  11   7      247.46      262.55     13.64 o 
   2  11   7       11.77       15.75      3.91 o 
   3  11   7       82.73       81.44      8.57 o 
   4  11   7      216.36      219.01     14.26 o 
   5  11   7       52.92       48.29      5.73 o 
  -2  12   7       93.84       88.13      9.08 o 
  -1  12   7      479.42      477.14     20.12 o 
   0  12   7       25.71       37.93      5.92 o 
   1  12   7      480.56      514.73     20.00 o 
   2  12   7       93.33       97.46      8.57 o 
   3  12   7      610.07      617.42     23.69 o 
   4  12   7       40.55       38.69      4.23 o 
   5  12   7       13.62       13.54      2.51 o 
  -3  13   7      246.76      228.54     14.14 o 
  -2  13   7      201.54      201.31     13.76 o 
  -1  13   7       71.17       63.66      8.19 o 
   0  13   7      313.96      339.64     17.44 o 
   1  13   7       72.29       62.40      7.44 o 
   2  13   7      201.43      193.61     12.37 o 
   3  13   7      247.16      249.63     15.03 o 
   4  13   7       26.43       22.89      3.26 o 
   5  13   7       38.76       38.02      3.59 o 
  -3  14   7      255.96      243.73     14.40 o 
  -2  14   7       61.62       74.24      8.57 o 
  -1  14   7      114.80      114.38     10.72 o 
   0  14   7       27.61       33.90      6.30 o 
   1  14   7      115.64      115.39     10.34 o 
   2  14   7       61.89       67.43      7.56 o 
   3  14   7      255.01      266.45     15.28 o 
   4  14   7        5.30       10.32      2.17 o 
  -3  15   7       34.92       35.66      5.67 o 
  -2  15   7       42.64       40.58      6.68 o 
  -1  15   7        0.28       -1.39      3.53 o 
   0  15   7       65.07       68.19      8.19 o 
   1  15   7        0.27       -2.77      3.15 o 
   2  15   7       42.96       44.61      6.05 o 
   3  15   7       35.28       35.66      5.80 o 
   4  15   7       23.90       27.61      3.11 o 
  -3  16   7       77.14       70.85      7.06 o 
  -2  16   7       29.35       18.02      4.54 o 
  -1  16   7       21.66       19.66      5.04 o 
   0  16   7      183.46      195.10     13.76 o 
   1  16   7       21.88       20.66      4.66 o 
   2  16   7       29.07       29.19      3.47 o 
   3  16   7       77.80       84.85      7.69 o 
  -2  17   7      142.66      155.68     10.98 o 
  -1  17   7      118.34      130.54     10.85 o 
   0  17   7        4.80        3.78      3.02 o 
   1  17   7      118.30      142.52     10.59 o 
   2  17   7      141.95      146.71      8.83 o 
   3  17   7       27.26       26.10      2.74 o 
  -2  18   7       22.00       16.63      3.53 o 
  -1  18   7        1.50        1.13      2.52 o 
   0  18   7      164.12      190.30     11.99 o 
   1  18   7        1.44        3.91      2.27 o 
   0   0   8     9475.29     9810.35     55.65 o 
   1   0   8     1628.15     1638.53     16.19 o 
   2   0   8     1110.90     1029.03     21.34 o 
   3   0   8      397.02      353.82     13.79 o 
   4   0   8      276.61      292.17      7.52 o 
   5   0   8      185.94      168.59      7.76 o 
   6   0   8       29.70       31.38      4.91 o 
   7   0   8       46.20       60.75      5.55 o 
  -7   1   8       87.62       96.46      6.68 o 
  -6   1   8       28.05       31.38      5.04 o 
  -5   1   8      210.71      207.81      8.47 o 
  -4   1   8      250.27      245.28      6.86 o 
  -2   1   8     1136.26     1110.97     22.50 o 
  -1   1   8      366.13      403.04     18.55 o 
   0   1   8     6815.37     7400.98     33.72 o 
   1   1   8      371.07      408.37      7.27 o 
   2   1   8     1137.83     1129.73     43.59 o 
   3   1   8      531.68      490.64     10.87 o 
   4   1   8      250.68      238.95     12.00 o 
   5   1   8      212.00      195.73      6.77 o 
   6   1   8       28.32       30.24      4.79 o 
   7   1   8       88.24       98.23      6.94 o 
  -7   2   8        3.63        6.30      2.27 o 
  -6   2   8       74.13       74.00      7.06 o 
  -5   2   8       75.21       69.05      4.90 o 
  -4   2   8       29.45       31.76      5.10 o 
  -2   2   8        6.62       10.71      2.65 o 
  -1   2   8      415.69      424.47      7.72 o 
   0   2   8    11019.37    12077.94     44.87 o 
   1   2   8      415.46      402.09     13.69 o 
   2   2   8        7.07       31.70     10.77 o 
   3   2   8      329.49      320.97      8.93 o 
   4   2   8       29.16       26.59      3.59 o 
   5   2   8       75.02       63.68      4.85 o 
   6   2   8       74.86       68.83      7.06 o 
   7   2   8        3.37        5.67      2.27 o 
  -7   3   8        3.84        4.03      2.02 o 
  -6   3   8       53.93       59.36      6.30 o 
  -5   3   8      118.39      113.99      6.24 o 
  -4   3   8        2.61        2.58      1.18 o 
  -3   3   8      112.50      106.45      7.57 o 
  -1   3   8     1033.03     1055.93     13.80 o 
   0   3   8     3839.31     4008.13     32.54 o 
   1   3   8     1023.71     1008.40     19.80 o 
   2   3   8      113.82      135.43      5.21 o 
   3   3   8      112.42      104.66      4.29 o 
   4   3   8        2.59        2.16      1.83 o 
   5   3   8      117.64      104.80      8.83 o 
   6   3   8       53.21       57.72      6.55 o 
   7   3   8        3.80        9.20      2.65 o 
  -7   4   8        9.86        9.70      2.14 o 
  -6   4   8       14.91       14.87      3.53 o 
  -5   4   8      105.11      100.82      5.84 o 
  -4   4   8       13.06       15.82      3.53 o 
  -3   4   8      168.64      183.37      9.97 o 
  -1   4   8     1467.93     1534.28     17.85 o 
   0   4   8      432.63      455.08     11.03 o 
   1   4   8     1471.84     1538.50     16.96 o 
   2   4   8      633.35      597.51     16.88 o 
   3   4   8      167.45      169.58      4.24 o 
   4   4   8       12.77       10.65      2.21 o 
   5   4   8      105.70       98.86      8.70 o 
   6   4   8       15.11       14.78      3.46 o 
   7   4   8        9.93       11.72      2.65 o 
  -6   5   8       95.95       95.45      7.31 o 
  -5   5   8        9.55        7.18      2.77 o 
  -4   5   8      133.77      140.68      7.13 o 
  -3   5   8       54.35       61.40      3.78 o 
  -1   5   8      118.51      122.38      5.30 o 
   0   5   8      680.57      716.45     14.49 o 
   1   5   8      119.23      124.78      6.69 o 
   2   5   8      263.10      262.79      8.21 o 
   3   5   8       54.10       59.05      2.91 o 
   4   5   8      134.41      147.97      7.39 o 
   5   5   8        9.68        5.45      2.12 o 
   6   5   8       95.49      103.00      5.83 o 
  -6   6   8        7.90        6.30      2.39 o 
  -5   6   8       40.99       44.61      5.29 o 
  -4   6   8       43.97       40.96      4.66 o 
  -3   6   8      755.57      821.79     13.85 o 
  -1   6   8      188.29      194.94      7.20 o 
   0   6   8      212.47      229.37      8.72 o 
   1   6   8      187.68      178.40      8.33 o 
   2   6   8      185.23      206.84      8.33 o 
   3   6   8      756.58      778.36     18.71 o 
   4   6   8       43.35       42.78      4.23 o 
   5   6   8       40.72       40.25      4.36 o 
   6   6   8        7.71        7.31      2.52 o 
  -6   7   8       51.41       66.93      5.80 o 
  -5   7   8      298.65      298.77     13.01 o 
  -4   7   8      167.02      174.50      9.46 o 
  -3   7   8      292.09      318.14     11.24 o 
  -1   7   8       32.06       27.98      3.02 o 
   0   7   8     1057.53     1053.12     19.51 o 
   1   7   8       32.20       32.51      3.78 o 
   2   7   8      116.89      121.94      7.69 o 
   3   7   8      294.57      305.33      9.19 o 
   4   7   8      165.68      165.10      9.65 o 
   5   7   8      299.33      283.73     10.89 o 
   6   7   8       50.89       51.55      5.42 o 
  -6   8   8       66.39       69.08      5.42 o 
  -5   8   8       68.27       80.93      6.68 o 
  -4   8   8       99.33       95.58      7.06 o 
  -3   8   8      486.47      508.73     14.56 o 
  -2   8   8      162.83      163.00      5.85 o 
  -1   8   8      233.52      209.77      7.89 o 
   0   8   8      243.69      264.76      7.70 o 
   1   8   8      232.36      197.65      9.47 o 
   2   8   8      162.24      174.63      7.03 o 
   3   8   8      488.28      486.97     18.99 o 
   4   8   8       98.70       99.76      6.51 o 
   5   8   8       69.55       80.33      5.90 o 
   6   8   8       65.25       72.61      6.43 o 
  -6   9   8        1.15        1.89      1.64 o 
  -5   9   8       22.09       30.87      4.41 o 
  -4   9   8       81.12       80.68      6.56 o 
  -3   9   8      371.49      381.82     12.77 o 
  -2   9   8      240.65      266.52      7.88 o 
  -1   9   8      160.28      173.25     10.35 o 
   0   9   8        3.19        4.44      1.39 o 
   1   9   8      159.43      179.38      7.51 o 
   2   9   8      239.69      268.74     13.76 o 
   3   9   8      368.72      385.78     11.57 o 
   4   9   8       80.64       75.93      5.87 o 
   5   9   8       22.25       24.49      3.44 o 
   6   9   8        1.17        0.25      1.64 o 
  -6  10   8        2.64        2.65      1.51 o 
  -5  10   8       96.50      101.63      7.06 o 
  -4  10   8       78.61       72.99      6.18 o 
  -3  10   8       23.45       24.57      3.65 o 
  -2  10   8      592.92      598.21     21.03 o 
  -1  10   8      112.78      105.18      8.70 o 
   0  10   8      749.44      729.28     14.28 o 
   1  10   8      111.57      114.58      5.83 o 
   2  10   8      593.43      603.79     20.02 o 
   3  10   8       23.52       20.58      2.94 o 
   4  10   8       78.75       66.28      5.53 o 
   5  10   8       97.13      100.93      6.32 o 
  -5  11   8       21.91       22.05      3.28 o 
  -4  11   8       73.14       70.34      5.92 o 
  -3  11   8       41.51       39.44      4.41 o 
  -2  11   8      134.94      142.53     10.97 o 
  -1  11   8      450.80      477.29     19.23 o 
   0  11   8      468.26      454.86     18.60 o 
   1  11   8      450.29      487.79     19.11 o 
   2  11   8      137.06      138.00      9.96 o 
   3  11   8       41.33       41.76      8.00 o 
   4  11   8       73.66       64.86      5.43 o 
   5  11   8       22.36       22.04      3.40 o 
  -2  12   8      354.86      378.31     18.20 o 
  -1  12   8      144.38      150.87     11.61 o 
   0  12   8      121.49      130.16     10.59 o 
   1  12   8      145.20      151.25     11.23 o 
   2  12   8      356.37      364.92     16.81 o 
   3  12   8      406.69      439.95     19.47 o 
   4  12   8       69.40       76.47      5.65 o 
   5  12   8        8.85        4.47      1.65 o 
  -2  13   8      317.42      330.41     17.56 o 
  -1  13   8      328.98      322.24     17.31 o 
   0  13   8        0.61        6.42      3.78 o 
   1  13   8      332.03      359.02     17.69 o 
   2  13   8      317.67      321.94     16.05 o 
   3  13   8      153.57      145.08     11.23 o 
   4  13   8       49.75       47.12      4.27 o 
   5  13   8       57.50       55.59      4.01 o 
  -2  14   8       32.86       23.82      5.29 o 
  -1  14   8        1.76       -0.76      2.27 o 
   0  14   8       16.94       15.87      4.54 o 
   1  14   8        1.70        0.38      2.52 o 
   2  14   8       32.61       30.62      5.17 o 
   3  14   8        0.79        4.28      2.77 o 
   4  14   8        5.98        5.92      1.78 o 
  -2  15   8       56.02       52.05      7.06 o 
  -1  15   8        6.85        7.81      3.78 o 
   0  15   8      149.92      152.64     12.36 o 
   1  15   8        6.86        8.19      3.65 o 
   2  15   8       55.99       64.91      5.03 o 
   3  15   8       26.93       22.18      4.54 o 
   4  15   8      161.15      175.36      6.90 o 
  -2  16   8       30.77       33.39      5.67 o 
  -1  16   8      141.04      128.29     11.10 o 
   0  16   8        1.19        0.00      2.52 o 
   1  16   8      141.29      105.33      9.59 o 
   2  16   8       30.47       36.75      3.70 o 
   3  16   8       17.16       22.32      4.22 o 
  -2  17   8       94.96       93.69      8.32 o 
  -1  17   8       68.25       62.40      7.56 o 
   0  17   8       49.96       40.33      6.05 o 
   1  17   8       68.40       59.50      7.06 o 
   2  17   8       95.85      100.07      5.39 o 
  -1  18   8      117.70      125.51      9.46 o 
   0  18   8      168.42      176.94     11.23 o 
   1  18   8      117.06      123.87      8.83 o 
   1   0   9      200.51      204.11      5.61 o 
   2   0   9      615.72      653.02     18.02 o 
   3   0   9        1.90        3.14      4.79 o 
   4   0   9        5.50        5.01      1.24 o 
   5   0   9      125.48      120.96      6.55 o 
   6   0   9       98.51       95.45      5.57 o 
   7   0   9        1.20       -0.76      1.76 o 
  -7   1   9        3.57        2.52      1.89 o 
  -6   1   9      131.90      128.90      6.29 o 
  -5   1   9       10.12        6.82      1.99 o 
  -4   1   9      143.90      157.15      7.51 o 
  -3   1   9      420.12      440.10     10.82 o 
  -2   1   9      513.34      505.02     15.97 o 
  -1   1   9     2871.13     2955.81     30.92 o 
   0   1   9     1096.16     1056.07     13.20 o 
   1   1   9     2855.79     2892.99     21.10 o 
   2   1   9      511.34      502.35     15.72 o 
   3   1   9      420.15      442.20      9.25 o 
   4   1   9      143.55      136.24      9.46 o 
   5   1   9       10.37        9.10      1.86 o 
   6   1   9      132.59      145.60      9.27 o 
   7   1   9        3.62        3.91      1.89 o 
  -7   2   9        7.21        4.16      2.02 o 
  -6   2   9       33.53       40.45      5.04 o 
  -5   2   9       18.14       14.72      2.54 o 
  -4   2   9       34.15       34.94      3.38 o 
  -3   2   9       21.27       26.84      4.16 o 
  -2   2   9      108.66       95.23      7.06 o 
  -1   2   9      777.70      799.84     11.82 o 
   0   2   9     3635.50     3784.97     25.77 o 
   1   2   9      779.88      842.39     18.84 o 
   2   2   9      107.51       92.46      6.81 o 
   3   2   9       21.85       26.47      2.31 o 
   4   2   9       35.47       28.61      4.66 o 
   5   2   9       18.31       19.07      3.19 o 
   6   2   9       33.19       25.45      4.54 o 
   7   2   9        7.24        8.06      2.39 o 
  -6   3   9      154.36      167.16      9.71 o 
  -5   3   9       25.03       25.01      3.05 o 
  -4   3   9       58.76       58.14     10.59 o 
  -3   3   9      133.36      148.35      9.34 o 
  -1   3   9       50.10       56.47      4.41 o 
   0   3   9     1342.85     1498.71     15.59 o 
   1   3   9       48.85       49.92      4.92 o 
   2   3   9       45.87       36.30      4.54 o 
   3   3   9      132.45      153.36      5.43 o 
   4   3   9       60.01       55.84      4.55 o 
   5   3   9       24.50       17.01      4.16 o 
   6   3   9      154.94      157.70     10.22 o 
  -6   4   9       11.29        9.70      2.77 o 
  -5   4   9        5.18        2.81      1.60 o 
  -4   4   9       14.21       17.37      3.53 o 
  -3   4   9      205.55      214.24     11.24 o 
   0   4   9      291.30      271.85      9.10 o 
   1   4   9     1556.95     1653.17     18.59 o 
   2   4   9      144.90      157.80      6.28 o 
   3   4   9      202.81      206.47      5.47 o 
   4   4   9       14.07       18.29      2.81 o 
   5   4   9        5.01        1.76      2.65 o 
   6   4   9       11.11       13.60      2.48 o 
  -6   5   9       33.00       32.51      4.28 o 
  -5   5   9      165.29      177.02     10.22 o 
  -4   5   9      410.48      432.92     15.62 o 
  -3   5   9      708.71      718.14     12.93 o 
  -2   5   9      996.76     1003.85     33.25 o 
   0   5   9      146.41      168.85      7.45 o 
   1   5   9      920.88      962.04     14.54 o 
   2   5   9     1002.61     1031.33     13.27 o 
   3   5   9      703.56      704.81     10.27 o 
   4   5   9      408.95      427.62     12.70 o 
   5   5   9      164.44      175.12     11.61 o 
   6   5   9       32.38       32.61      4.28 o 
  -6   6   9       61.14       61.76      5.55 o 
  -5   6   9       30.43       40.95      4.91 o 
  -4   6   9       67.17       69.83      6.05 o 
  -3   6   9       17.89       15.84      2.21 o 
  -2   6   9      469.41      506.86     17.92 o 
   0   6   9     1093.91     1143.23     20.03 o 
   1   6   9       13.22       14.24      2.65 o 
   2   6   9      470.02      514.68      9.58 o 
   3   6   9       18.18       18.41      3.95 o 
   4   6   9       67.55       72.49      9.14 o 
   5   6   9       29.85       31.38      5.54 o 
   6   6   9       60.95       58.60      4.41 o 
  -6   7   9       50.55       47.01      4.54 o 
  -5   7   9       51.98       54.32      5.55 o 
  -4   7   9       89.56       88.76      6.68 o 
  -3   7   9      271.78      269.93     10.36 o 
  -1   7   9      206.00      217.04     12.25 o 
   0   7   9      303.26      306.40     10.74 o 
   1   7   9      207.35      200.38      9.47 o 
   2   7   9      275.21      291.06      9.13 o 
   3   7   9      273.24      276.74      9.69 o 
   4   7   9       89.16       90.38      6.19 o 
   5   7   9       51.39       49.18      4.70 o 
   6   7   9       50.69       45.26      4.41 o 
  -6   8   9       37.44       42.22      4.03 o 
  -5   8   9       41.33       44.74      5.04 o 
  -4   8   9       89.81       81.19      6.43 o 
  -3   8   9      330.08      364.60     12.01 o 
  -1   8   9       83.54       83.86      5.26 o 
   0   8   9       45.48       46.73      2.93 o 
   1   8   9       83.76       90.02      6.68 o 
   2   8   9      308.31      330.09      9.93 o 
   3   8   9      331.35      339.96     16.68 o 
   4   8   9       90.14       87.67      6.24 o 
   5   8   9       40.79       28.40      3.69 o 
   6   8   9       37.37       32.14      4.28 o 
  -6   9   9       51.25       48.78      4.16 o 
  -5   9   9      164.65      167.31      8.83 o 
  -4   9   9       12.36       13.48      2.90 o 
  -3   9   9      365.92      378.62     12.52 o 
  -2   9   9       52.89       43.99      5.67 o 
  -1   9   9      215.57      218.29     11.87 o 
   0   9   9        1.71        0.84      0.98 o 
   1   9   9      218.19      216.83      7.98 o 
   2   9   9       52.55       38.57      5.29 o 
   3   9   9      369.86      363.10     10.79 o 
   4   9   9       12.72       15.14      2.96 o 
   5   9   9      163.86      160.52      7.94 o 
   6   9   9       51.66       47.27      4.79 o 
  -5  10   9        3.07        4.16      2.14 o 
  -4  10   9      142.37      166.13      8.70 o 
  -3  10   9      306.16      315.60     11.62 o 
  -2  10   9       79.89       78.29      7.82 o 
  -1  10   9       31.72       22.30      4.41 o 
   0  10   9      199.53      197.96     11.17 o 
   1  10   9       30.40       27.60      4.66 o 
   2  10   9       80.88       81.66      5.39 o 
   3  10   9      306.67      306.29     10.67 o 
   4  10   9      142.39      153.70      8.12 o 
   5  10   9        2.92        2.49      1.66 o 
  -4  11   9       22.36       29.86      3.91 o 
  -2  11   9       98.69      101.88      9.20 o 
  -1  11   9       97.47      106.17      9.33 o 
   0  11   9      158.61      151.02     11.23 o 
   1  11   9       98.33      102.39      9.20 o 
   2  11   9       97.57       92.74      5.96 o 
   3  11   9        8.12        7.34      3.40 o 
   4  11   9       22.46       26.23      3.50 o 
   5  11   9       29.64       26.21      3.11 o 
  -2  12   9       16.97       14.49      4.03 o 
  -1  12   9      206.67      198.80     13.25 o 
   0  12   9        8.60        8.19      3.40 o 
   1  12   9      207.54      212.81     13.51 o 
   2  12   9       17.48       16.53      2.81 o 
   3  12   9       60.96       59.02      4.86 o 
   4  12   9       49.94       58.05      4.80 o 
   5  12   9        9.66        8.44      1.94 o 
  -2  13   9        2.63        4.03      2.65 o 
  -1  13   9      456.86      467.11     20.88 o 
   0  13   9       27.10       18.27      4.79 o 
   1  13   9      454.69      504.29     21.25 o 
   2  13   9        2.63        4.72      2.46 o 
   3  13   9      151.97      156.18      7.66 o 
   4  13   9       40.29       42.74      5.61 o 
  -2  14   9      189.21      192.20     13.12 o 
  -1  14   9        5.31        1.13      2.52 o 
   0  14   9      195.18      211.77     14.39 o 
   1  14   9        5.09        2.77      3.28 o 
   2  14   9      191.52      205.00      8.87 o 
   3  14   9       20.22       26.06      3.25 o 
   4  14   9       48.35       42.87      3.74 o 
  -2  15   9        3.12       11.34      3.78 o 
  -1  15   9       90.45       88.26      9.33 o 
   0  15   9        0.62        2.39      3.40 o 
   1  15   9       90.07       83.59      8.83 o 
   2  15   9        3.04        3.71      1.65 o 
   3  15   9       33.67       30.83      3.24 o 
   4  15   9       14.05       11.97      2.90 o 
  -2  16   9       20.44       23.56      4.66 o 
  -1  16   9       79.93       75.26      8.32 o 
   0  16   9       64.48       60.88      7.44 o 
   1  16   9       80.02       88.50      8.45 o 
   2  16   9       20.83       24.98      2.35 o 
   3  16   9       20.97       25.20      3.78 o 
  -2  17   9        3.09        3.28      2.02 o 
  -1  17   9       17.24       12.35      3.53 o 
   0  17   9       29.46       31.38      5.29 o 
   1  17   9       17.30       17.26      4.03 o 
   0  18   9       32.61       37.68      5.17 o 
   0   0  10     7069.30     7410.71     54.39 o 
   1   0  10       99.56       93.08      6.68 o 
   2   0  10     2501.29     2509.35     37.58 o 
   3   0  10       65.81       59.37      5.80 o 
   4   0  10      102.44      108.31      4.84 o 
   5   0  10       50.21       42.30      4.11 o 
   6   0  10      344.15      358.41     10.27 o 
  -6   1  10        4.48        3.55      2.14 o 
  -5   1  10      385.86      374.49     11.30 o 
  -4   1  10       42.93       41.17      3.71 o 
  -3   1  10       84.11       76.08     11.85 o 
  -2   1  10       61.68       55.72      5.80 o 
  -1   1  10      483.34      520.05     13.81 o 
   0   1  10      152.41      157.88      5.44 o 
   1   1  10      480.34      522.23     15.59 o 
   2   1  10       61.46       49.04      5.42 o 
   3   1  10       85.56       70.81      4.73 o 
   4   1  10       43.18       43.96      3.82 o 
   5   1  10      385.48      359.96     11.25 o 
   6   1  10        4.50        3.91      1.76 o 
  -6   2  10       11.86       11.21      3.02 o 
  -5   2  10        6.95        3.15      1.68 o 
  -4   2  10      115.31      107.92      5.78 o 
  -3   2  10      826.99      833.29     22.74 o 
  -2   2  10       26.66       18.15      3.65 o 
  -1   2  10      823.49      832.13     15.71 o 
   0   2  10      390.11      392.45      8.68 o 
   1   2  10      817.85      829.95     19.85 o 
   2   2  10       26.10       27.09      4.03 o 
   3   2  10      818.61      824.74     16.07 o 
   4   2  10      115.50      116.66      9.21 o 
   5   2  10        6.71        3.86      1.48 o 
   6   2  10       12.01        7.74      1.95 o 
  -6   3  10       88.55       84.35      6.68 o 
  -5   3  10        5.74        3.85      1.82 o 
  -4   3  10      158.30      164.41      8.83 o 
  -3   3  10      107.96      106.57      8.20 o 
  -2   3  10      511.66      462.44     15.20 o 
  -1   3  10      192.38      185.86      8.33 o 
   0   3  10      316.74      338.46      8.92 o 
   1   3  10      191.59      208.96     10.23 o 
   2   3  10      511.52      486.64     16.72 o 
   3   3  10      109.52      108.73      6.01 o 
   4   3  10      157.41      165.78     11.10 o 
   5   3  10        5.98        6.40      2.10 o 
   6   3  10       87.43       82.65      5.08 o 
  -6   4  10      170.03      160.64      8.83 o 
  -5   4  10       30.96       29.33      3.26 o 
  -4   4  10        9.15       10.31      2.65 o 
  -3   4  10       53.43       48.27      5.80 o 
  -2   4  10      415.11      437.83     13.98 o 
  -1   4  10      614.33      700.11     16.87 o 
   0   4  10      716.27      735.94     13.91 o 
   1   4  10      609.34      647.32     12.19 o 
   2   4  10      417.28      447.04      8.94 o 
   3   4  10       55.14       52.23      3.45 o 
   4   4  10        9.85       12.44      2.53 o 
   5   4  10       30.72       31.38      5.29 o 
   6   4  10      169.08      158.21      6.87 o 
  -6   5  10      174.43      208.85      9.59 o 
  -5   5  10      201.72      213.43     10.73 o 
  -4   5  10      189.80      183.87      7.43 o 
  -3   5  10        4.74        3.40      2.14 o 
  -2   5  10      580.01      558.83     13.37 o 
   0   5  10       32.11       37.40      3.53 o 
   1   5  10      194.13      174.20      6.51 o 
   2   5  10      578.01      569.11     10.25 o 
   3   5  10        4.85        1.51      2.02 o 
   4   5  10      187.62      166.27      9.09 o 
   5   5  10      202.37      214.69     13.13 o 
   6   5  10      174.94      188.76      5.97 o 
  -6   6  10       36.91       51.92      4.79 o 
  -5   6  10      242.70      275.76     11.74 o 
  -4   6  10       74.31       77.40      6.18 o 
  -2   6  10       80.24       68.08      7.82 o 
  -1   6  10       64.72       67.95      7.06 o 
   0   6  10        0.59        3.02      1.64 o 
   1   6  10       66.66       67.17      4.25 o 
   2   6  10       79.56       74.27      3.86 o 
   3   6  10      391.48      388.37     16.69 o 
   4   6  10       74.09       65.84      5.29 o 
   5   6  10      240.43      233.46     13.51 o 
   6   6  10       36.34       36.42      2.91 o 
  -6   7  10       80.82       90.02      5.80 o 
  -5   7  10       90.15      103.39      7.06 o 
  -4   7  10      415.58      401.92     13.53 o 
  -1   7  10      208.24      204.33      8.07 o 
   0   7  10       77.89       68.91      4.23 o 
   1   7  10      209.95      218.05      5.65 o 
   2   7  10      517.57      517.81     10.23 o 
   3   7  10       50.50       50.54      6.43 o 
   4   7  10      411.41      383.31     12.52 o 
   5   7  10       90.75      100.49      8.95 o 
   6   7  10       82.54       88.96     10.40 o 
  -6   8  10        5.02        5.29      1.51 o 
  -5   8  10       22.48       18.14      3.15 o 
  -4   8  10       64.78       63.15      5.42 o 
  -1   8  10      169.57      163.35      7.58 o 
   0   8  10      393.43      390.94      8.59 o 
   1   8  10      168.29      168.89      7.01 o 
   2   8  10       15.75       11.34      3.02 o 
   3   8  10       34.65       23.94      4.79 o 
   4   8  10       64.89       67.50      5.35 o 
   5   8  10       22.40       18.77      4.28 o 
   6   8  10        4.97        2.62      1.95 o 
  -5   9  10        4.26        4.41      1.89 o 
  -4   9  10      418.33      403.83     13.15 o 
  -2   9  10      199.57      187.31     11.49 o 
  -1   9  10       18.90       23.18      4.41 o 
   0   9  10       16.90       11.00      1.85 o 
   1   9  10       18.66       20.92      4.16 o 
   2   9  10      200.86      213.82     12.37 o 
   3   9  10      114.31      113.07      5.31 o 
   4   9  10      418.05      421.66     14.73 o 
   5   9  10        4.16        2.46      1.69 o 
  -5  10  10       51.79       49.15      4.41 o 
  -4  10  10       26.03       27.09      3.78 o 
  -2  10  10      299.79      301.31     15.16 o 
  -1  10  10       44.12       51.92      6.43 o 
   0  10  10       84.10      104.14      9.08 o 
   1  10  10       43.95       41.46      5.92 o 
   2  10  10      300.79      313.44     15.41 o 
   3  10  10      331.71      305.18     14.51 o 
   4  10  10       25.08       21.87      3.34 o 
   5  10  10       52.15       59.05      4.55 o 
  -2  11  10       54.41       58.23      7.06 o 
  -1  11  10        7.91        8.94      3.53 o 
   0  11  10       32.03       33.77      5.67 o 
   1  11  10        8.03        8.82      3.78 o 
   2  11  10       54.19       58.23      7.06 o 
   3  11  10      169.25      164.51      6.40 o 
   4  11  10       18.01        9.48      2.39 o 
   5  11  10       71.04       73.78      4.66 o 
  -2  12  10       27.06       28.60      5.29 o 
  -1  12  10       35.18       34.02      5.92 o 
   0  12  10      158.26      161.36     12.11 o 
   1  12  10       34.49       35.28      6.05 o 
   2  12  10       26.93       34.15      5.67 o 
   3  12  10      127.62      126.94      5.53 o 
   4  12  10        0.47        0.47      3.34 o 
   5  12  10       10.85        6.17      2.27 o 
  -2  13  10       10.51        8.31      3.15 o 
  -1  13  10       38.96       44.11      6.68 o 
   0  13  10        3.30        3.53      3.15 o 
   1  13  10       38.01       32.76      6.05 o 
   2  13  10       10.35       15.09      2.65 o 
   3  13  10       86.74       90.09      4.56 o 
   4  13  10       22.60       19.27      2.54 o 
  -2  14  10       11.48        6.17      2.77 o 
  -1  14  10        2.94        5.79      3.53 o 
   0  14  10       69.71       71.35      8.70 o 
   1  14  10        3.05        6.93      3.53 o 
   2  14  10       11.96        9.98      4.98 o 
   3  14  10        3.00        3.78      2.27 o 
   4  14  10       31.53       29.74      4.28 o 
  -2  15  10       60.15       77.90      7.94 o 
  -1  15  10        3.55        7.31      3.40 o 
   0  15  10       79.22       76.02      8.70 o 
   1  15  10        3.42        5.04      3.02 o 
   2  15  10       59.77       54.78      4.25 o 
   3  15  10       11.80       12.09      3.02 o 
  -2  16  10       20.79       27.22      4.66 o 
  -1  16  10       36.93       28.10      5.04 o 
   0  16  10       49.55       41.97      6.43 o 
   1  16  10       36.75       34.28      5.67 o 
   2  16  10       21.05       23.15      3.65 o 
  -1  17  10       46.13       41.59      5.67 o 
   0  17  10       23.39       29.48      4.91 o 
   1  17  10       46.39       49.53      5.92 o 
   1   0  11       68.90       66.44      5.93 o 
   2   0  11      187.24      213.54      7.71 o 
   3   0  11      404.34      407.85     13.09 o 
   4   0  11       39.44       44.48      6.17 o 
   5   0  11      152.53      147.55      7.18 o 
   6   0  11       45.79       49.38      3.79 o 
  -6   1  11       68.72       71.91      5.04 o 
  -5   1  11        7.32        4.74      1.81 o 
  -4   1  11       69.58       68.57      7.56 o 
  -3   1  11       16.22       11.72      3.40 o 
  -2   1  11      132.62      128.92      5.14 o 
  -1   1  11      327.14      342.56     13.28 o 
   0   1  11      228.08      233.78      7.06 o 
   1   1  11      326.06      324.09     13.02 o 
   2   1  11      130.96      128.05      5.97 o 
   3   1  11       15.94       13.52      2.35 o 
   4   1  11       68.01       68.81      5.26 o 
   5   1  11        7.55        3.29      1.74 o 
   6   1  11       67.24       62.51      4.22 o 
  -6   2  11       21.64       17.01      3.15 o 
  -5   2  11       90.96       91.97      9.96 o 
  -4   2  11       75.96       78.16      8.19 o 
  -3   2  11      358.34      335.42     15.05 o 
  -2   2  11       18.28       18.09      3.21 o 
  -1   2  11       39.29       39.70      4.54 o 
   0   2  11       71.85       74.77      4.41 o 
   1   2  11       38.17       34.66      4.41 o 
   2   2  11       18.23       16.79      2.27 o 
   3   2  11      359.74      402.84     11.65 o 
   4   2  11       77.00       73.87      7.69 o 
   5   2  11       92.33       80.48      4.51 o 
   6   2  11       22.70       16.35      2.39 o 
  -6   3  11      106.95      121.69      7.44 o 
  -5   3  11       34.54       37.30      4.54 o 
  -4   3  11       86.65       76.40      7.94 o 
  -3   3  11      174.15      169.10     10.98 o 
  -2   3  11       23.74       22.23      5.42 o 
  -1   3  11      251.25      238.26      9.85 o 
   0   3  11       70.38       83.70      4.16 o 
   1   3  11      252.55      237.50     11.50 o 
   2   3  11       23.52       22.14      2.76 o 
   3   3  11      175.91      174.65     10.98 o 
   4   3  11       86.86       90.40      8.57 o 
   5   3  11       34.43       38.50      3.28 o 
   6   3  11      106.05      117.05      5.75 o 
  -6   4  11      175.01      194.35      8.83 o 
  -5   4  11       39.35       35.29      4.54 o 
  -4   4  11       86.42       85.73      8.32 o 
  -3   4  11      588.10      579.58     19.89 o 
  -2   4  11       86.82       85.15      5.42 o 
  -1   4  11      374.90      370.16     10.00 o 
   0   4  11      116.34      118.85      5.03 o 
   1   4  11      374.21      389.49      9.89 o 
   2   4  11       85.61       81.17      4.01 o 
   3   4  11      589.42      604.93     20.40 o 
   4   4  11       85.28       79.17      8.19 o 
   5   4  11       38.92       30.35      2.85 o 
   6   4  11      174.87      175.12      6.82 o 
  -6   5  11       29.22       30.49      3.65 o 
  -5   5  11      250.79      273.01     11.36 o 
  -4   5  11       53.93       60.62      7.06 o 
  -3   5  11      309.32      317.28     14.78 o 
  -2   5  11       94.01       96.98      5.94 o 
  -1   5  11       83.68       79.67      3.83 o 
   0   5  11      173.68      155.61      5.08 o 
   1   5  11       84.72       76.62      3.18 o 
   2   5  11       96.21       95.17      4.43 o 
   3   5  11      310.97      300.99     14.78 o 
   4   5  11       54.21       54.95      7.06 o 
   5   5  11      248.23      245.72     13.89 o 
   6   5  11       28.70       27.28      2.81 o 
  -6   6  11       16.47       14.36      2.39 o 
  -5   6  11      108.69      111.48      7.19 o 
  -2   6  11      449.20      395.34     19.24 o 
  -1   6  11      508.50      502.18     12.68 o 
   0   6  11      182.79      173.70      5.53 o 
   1   6  11      512.87      537.94      9.41 o 
   2   6  11      444.07      470.73     16.96 o 
   3   6  11      361.96      361.80     16.43 o 
   4   6  11       95.96       99.61      9.20 o 
   5   6  11      106.74       93.95      8.70 o 
   6   6  11       16.27       13.74      2.04 o 
  -1   7  11      154.99      157.46     11.04 o 
   0   7  11       12.78        7.94      1.50 o 
   1   7  11      153.44      165.14      4.95 o 
   2   7  11      267.61      273.84     13.26 o 
   3   7  11      576.46      537.22     20.14 o 
   4   7  11      129.83      157.03     11.60 o 
   5   7  11      124.30      110.99      9.21 o 
   6   7  11       18.55       18.27      3.15 o 
  -1   8  11      455.16      433.07     12.74 o 
   0   8  11        1.43        1.20      1.95 o 
   2   8  11      423.64      411.49     16.44 o 
   3   8  11      201.86      204.97     12.62 o 
   4   8  11      261.68      280.10     15.15 o 
   5   8  11      136.16      149.35     10.34 o 
  -1   9  11        1.04       -1.10      2.77 o 
   0   9  11       57.98       63.06      5.67 o 
   1   9  11        1.02        6.80      2.90 o 
   2   9  11       33.08       24.27      4.03 o 
   3   9  11      509.91      486.68     13.37 o 
   4   9  11        6.27        5.42      3.28 o 
   5   9  11       14.22       18.02      3.78 o 
  -2  10  11      103.02      114.75      9.46 o 
  -1  10  11      173.13      174.64     11.73 o 
   0  10  11      261.02      275.25     10.63 o 
   1  10  11      174.21      162.65     11.61 o 
   2  10  11      105.13      118.25      6.59 o 
   3  10  11       56.54       56.28      9.01 o 
   4  10  11       32.65       30.75      5.04 o 
   5  10  11       22.70       22.18      4.16 o 
  -2  11  11       45.24       35.79      5.55 o 
  -1  11  11      749.90      774.17     25.50 o 
   0  11  11       67.08       63.28      7.69 o 
   1  11  11      744.92      773.38     25.88 o 
   2  11  11       44.06       44.58      4.32 o 
   3  11  11      206.56      206.56      8.66 o 
   4  11  11        1.04        0.88      2.39 o 
   5  11  11       15.69       12.22      3.02 o 
  -2  12  11       43.95       39.07      5.80 o 
  -1  12  11       37.08       29.11      5.42 o 
   0  12  11      341.10      361.32     18.07 o 
   1  12  11       36.82       39.69      6.55 o 
   2  12  11       44.27       50.68      4.44 o 
   3  12  11       33.63       40.92      4.60 o 
   4  12  11       43.92       45.37      5.67 o 
  -2  13  11       82.99       88.25      8.70 o 
  -1  13  11        5.17        3.65      2.77 o 
   0  13  11       63.30       49.16      7.06 o 
   1  13  11        5.46        1.13      2.65 o 
   2  13  11       82.97       88.21      5.64 o 
   3  13  11       34.07       32.15      3.38 o 
   4  13  11       18.38       18.77      3.65 o 
  -2  14  11       10.45       10.46      3.78 o 
  -1  14  11       15.21       15.37      4.16 o 
   0  14  11       20.11       31.37      5.92 o 
   1  14  11       15.17       17.64      4.54 o 
   2  14  11       10.89       15.22      2.57 o 
   3  14  11      114.39      107.79      5.62 o 
  -2  15  11       34.56       27.98      4.66 o 
  -1  15  11       12.07       16.76      4.54 o 
   0  15  11       27.74       22.81      4.91 o 
   1  15  11       12.18       17.01      3.91 o 
   2  15  11       34.16       29.87      4.91 o 
   3  15  11       32.96       33.02      4.16 o 
  -2  16  11       33.19       22.94      4.03 o 
  -1  16  11       31.24       27.97      4.91 o 
   0  16  11        0.03       -2.27      2.39 o 
   1  16  11       31.81       36.04      5.42 o 
   2  16  11       32.98       29.24      4.41 o 
   0  17  11       44.29       39.70      5.29 o 
   0   0  12      338.08      319.79     12.39 o 
   1   0  12       77.44       79.06      7.31 o 
   2   0  12       95.41       79.47      4.26 o 
   3   0  12      143.79      140.42      7.00 o 
   4   0  12        0.01        0.13      3.40 o 
   5   0  12        4.73        0.50      2.77 o 
   6   0  12      160.92      181.45     10.09 o 
  -5   1  12      194.40      200.16     12.37 o 
  -4   1  12      129.99      121.08     10.22 o 
  -3   1  12       38.00       27.09      4.79 o 
  -2   1  12      306.77      287.87      7.95 o 
  -1   1  12      349.79      369.14     22.26 o 
   0   1  12      203.51      326.32     41.85 o 
   1   1  12      347.90      353.56      9.97 o 
   2   1  12      305.17      281.61      7.65 o 
   3   1  12       38.23       32.51      5.04 o 
   4   1  12      130.28      127.05      7.18 o 
   5   1  12      194.10      191.08     12.37 o 
   6   1  12        7.91       12.47      2.90 o 
  -5   2  12       27.35       23.69      4.66 o 
  -4   2  12      303.75      307.63     15.67 o 
  -3   2  12      336.12      337.97     15.55 o 
  -2   2  12      115.67      126.04      6.64 o 
  -1   2  12       29.69       35.66      4.03 o 
   0   2  12      193.69      206.09      5.93 o 
   1   2  12       29.76       28.52      5.92 o 
   2   2  12      115.48      132.25      6.46 o 
   3   2  12      330.23      324.68     15.04 o 
   4   2  12      306.76      323.81     15.79 o 
   5   2  12       28.16       25.33      4.79 o 
   6   2  12       87.11      102.38      7.69 o 
  -5   3  12        0.55       -1.26      2.27 o 
  -4   3  12      192.56      188.42     12.37 o 
  -3   3  12      397.74      394.57     16.82 o 
  -2   3  12      100.12      105.11      6.10 o 
  -1   3  12      942.15      916.89     15.93 o 
   0   3  12       32.51       33.87      3.23 o 
   1   3  12      940.75      946.85     15.69 o 
   2   3  12      100.86       99.53      5.76 o 
   3   3  12      398.78      440.74     17.71 o 
   4   3  12      192.95      194.35     12.49 o 
   5   3  12        0.63       -1.00      1.84 o 
   6   3  12       45.98       38.57      4.79 o 
  -4   4  12      286.40      272.97     14.78 o 
  -3   4  12      217.39      234.93     13.13 o 
  -2   4  12      294.06      306.71     10.50 o 
  -1   4  12      838.67      827.46     15.51 o 
   0   4  12      154.30      140.77      6.55 o 
   1   4  12      839.86      862.68     12.91 o 
   2   4  12      298.88      311.53      8.08 o 
   3   4  12      219.88      230.14     13.00 o 
   4   4  12      285.37      301.76     15.54 o 
   5   4  12       17.67       14.61      2.85 o 
   6   4  12      160.08      163.79      9.34 o 
  -3   5  12       81.76       82.20      8.07 o 
  -2   5  12      472.52      470.64     13.20 o 
  -1   5  12       57.35       63.91      7.31 o 
   0   5  12       51.18       54.85      4.27 o 
   1   5  12       55.98       68.19      3.18 o 
   2   5  12      473.05      496.85     29.36 o 
   3   5  12       81.56       77.79      7.94 o 
   4   5  12       79.51       82.83      8.45 o 
   5   5  12       72.27       77.63      5.61 o 
   6   5  12        9.58       13.10      2.90 o 
  -2   6  12      454.32      429.98     20.75 o 
  -1   6  12      229.96      216.65      6.85 o 
   0   6  12     1014.89      994.62     18.40 o 
   1   6  12      232.49      222.97      8.05 o 
   2   6  12      455.43      482.35     13.86 o 
   3   6  12      604.76      604.88     21.29 o 
   4   6  12      155.88      151.39     11.23 o 
   5   6  12       14.93       10.96      3.40 o 
  -1   7  12        0.76        0.87      1.31 o 
   0   7  12      572.94      583.83     21.41 o 
   1   7  12        0.72        3.78      3.15 o 
   2   7  12      298.97      282.24     13.77 o 
   3   7  12       46.98       43.23      6.30 o 
   4   7  12       58.87       63.02      7.31 o 
   5   7  12       14.56       17.13      4.16 o 
  -1   8  12      672.05      668.67     19.46 o 
   0   8  12        0.06       -0.06      2.90 o 
   1   8  12      675.85      732.81     23.21 o 
   2   8  12      621.98      636.04     20.66 o 
   3   8  12      183.97      175.79     11.61 o 
   4   8  12      177.73      178.43     11.86 o 
   5   8  12       12.31        7.06      2.77 o 
  -1   9  12      413.18      418.20     26.81 o 
   0   9  12      182.05      167.93      8.47 o 
   1   9  12      411.54      433.55     18.72 o 
   2   9  12      605.09      641.07     19.13 o 
   3   9  12       24.71       23.30      3.29 o 
   4   9  12       83.50       78.29      7.82 o 
   5   9  12        3.19        1.39      1.51 o 
  -1  10  12      105.03      110.08      9.71 o 
   0  10  12      354.03      390.85     12.95 o 
   1  10  12      104.82       96.59      9.33 o 
   2  10  12       47.52       48.36      4.34 o 
   3  10  12      237.94      229.46      9.15 o 
   4  10  12       65.17       63.03      6.81 o 
   5  10  12        0.97       -1.64      1.64 o 
  -1  11  12       55.30       52.05      6.81 o 
   0  11  12        4.90        0.50      2.77 o 
   1  11  12       55.83       56.97      7.69 o 
   2  11  12       16.41       16.43      2.83 o 
   3  11  12       54.61       57.02      5.92 o 
   4  11  12       54.34       49.03      5.80 o 
  -2  12  12      268.41      280.13     14.78 o 
  -1  12  12       77.59       70.34      8.07 o 
   0  12  12      144.61      169.79     12.49 o 
   1  12  12       78.52       80.43      8.70 o 
   2  12  12      267.67      277.21      9.93 o 
   3  12  12       70.85       63.99      6.93 o 
   4  12  12      113.99      104.43      7.82 o 
  -2  13  12       64.94       62.90      6.93 o 
  -1  13  12      124.09      126.25     10.59 o 
   0  13  12      157.89      178.02     12.74 o 
   1  13  12      123.08      120.45     10.47 o 
   2  13  12       64.25       55.69      5.42 o 
   3  13  12       39.39       35.39      3.38 o 
   4  13  12        8.76       13.73      2.90 o 
  -2  14  12        0.02        2.14      1.76 o 
  -1  14  12        3.49        6.55      3.53 o 
   0  14  12        7.33        8.94      3.78 o 
   1  14  12        3.24        6.55      3.15 o 
   2  14  12        0.01       -2.65      2.65 o 
   3  14  12       20.06       24.03      2.63 o 
  -2  15  12       21.07       13.10      3.15 o 
  -1  15  12       12.11        9.57      3.65 o 
   0  15  12       29.17       22.81      4.66 o 
   1  15  12       12.41       14.24      3.53 o 
   2  15  12       21.18       20.29      3.91 o 
  -1  16  12       24.67       24.19      4.41 o 
   0  16  12        0.75        2.27      2.02 o 
   1  16  12       24.87       26.46      4.28 o 
   1   0  13      407.79      382.84      8.65 o 
   2   0  13       23.47       20.85      2.96 o 
   3   0  13     1161.47     1150.61     29.55 o 
   4   0  13        3.70        3.15      2.90 o 
   5   0  13       41.36       37.93      5.67 o 
   6   0  13       13.94       12.60      2.90 o 
  -5   1  13       75.95       62.91      7.06 o 
  -4   1  13      109.77       89.28      8.83 o 
  -3   1  13      283.44      290.79     14.91 o 
  -2   1  13      259.15      253.44      9.48 o 
  -1   1  13      297.69      298.06      7.64 o 
   0   1  13      175.19      159.79      5.47 o 
   1   1  13      297.48      302.57      9.78 o 
   2   1  13      261.36      258.19     10.80 o 
   3   1  13      281.81      293.94     14.53 o 
   4   1  13      111.26       92.18      9.08 o 
   5   1  13       75.55       66.06      7.31 o 
   6   1  13       42.45       37.81      4.54 o 
  -5   2  13       15.71       13.23      3.65 o 
  -4   2  13      176.58      179.05     12.24 o 
  -3   2  13       71.67       73.62      7.82 o 
  -2   2  13       63.98       57.82      7.50 o 
  -1   2  13      107.78      103.41      5.55 o 
   0   2  13        5.39        7.49      1.99 o 
   1   2  13      107.42      101.48      6.16 o 
   2   2  13       64.73       65.80      6.55 o 
   3   2  13       71.79       70.85      7.44 o 
   4   2  13      175.76      187.01      8.87 o 
   5   2  13       15.65       13.73      3.91 o 
   6   2  13       55.57       47.52      5.04 o 
  -5   3  13        6.48        6.80      3.02 o 
  -4   3  13      210.40      221.02     13.38 o 
  -3   3  13      217.37      207.78     12.50 o 
  -2   3  13      258.94      267.45     10.00 o 
  -1   3  13      436.89      425.86     11.37 o 
   0   3  13      548.63      516.42     18.24 o 
   1   3  13      439.80      458.11      9.11 o 
   2   3  13      260.69      276.72     13.14 o 
   3   3  13      219.49      215.24     12.75 o 
   4   3  13      211.91      208.65     13.00 o 
   5   3  13        6.05        3.78      2.65 o 
   6   3  13      102.79       97.49      7.06 o 
  -4   4  13       32.78       28.10      5.17 o 
  -3   4  13      428.96      420.33     17.58 o 
  -2   4  13      521.42      503.15     13.81 o 
  -1   4  13      198.38      177.40      7.55 o 
   0   4  13      141.56      137.37      6.84 o 
   1   4  13      199.44      190.87      9.64 o 
   2   4  13      521.76      506.62     18.11 o 
   3   4  13      430.92      415.66     17.71 o 
   4   4  13       32.64       28.98      5.29 o 
   5   4  13        4.27        3.78      2.52 o 
   6   4  13       75.35       78.80      6.18 o 
  -3   5  13      100.92       92.30      8.57 o 
  -2   5  13      564.82      551.07     30.65 o 
  -1   5  13      432.78      442.44     19.86 o 
   0   5  13       83.83       77.76      5.38 o 
   1   5  13      435.21      422.71     17.33 o 
   2   5  13      567.83      621.93     18.18 o 
   3   5  13      100.33       91.67      8.57 o 
   4   5  13       81.88       96.06      8.95 o 
   5   5  13       39.95       37.17      3.88 o 
  -2   6  13       50.33       50.67      7.81 o 
  -1   6  13      214.07      201.91      8.70 o 
   0   6  13      996.83     1025.03     29.01 o 
   1   6  13      214.33      209.94     12.50 o 
   2   6  13       50.81       50.42      4.41 o 
   3   6  13      119.43      113.25      9.46 o 
   4   6  13        3.64        2.52      2.52 o 
   5   6  13        6.21        3.64      1.65 o 
  -1   7  13       39.72       38.66      4.21 o 
   0   7  13     1482.69     1540.62     36.55 o 
   1   7  13       38.80       39.57      5.80 o 
   2   7  13      804.07      819.93     23.61 o 
   3   7  13       71.93       72.99      7.56 o 
   4   7  13       10.48        7.81      3.53 o 
   5   7  13        5.91        6.55      2.52 o 
  -1   8  13        0.37       -1.02      3.72 o 
   0   8  13        6.65        9.14      2.48 o 
   1   8  13        0.41        4.66      3.02 o 
   2   8  13      388.67      389.18     16.18 o 
   3   8  13      101.26      106.04      9.20 o 
   4   8  13       25.55       28.43      3.26 o 
   5   8  13       29.76       36.54      4.91 o 
  -1   9  13      126.18      125.87      9.96 o 
   0   9  13       53.37       43.06      4.75 o 
   1   9  13      124.80      143.15     11.10 o 
   2   9  13        3.35        2.86      2.71 o 
   3   9  13       81.51       87.63      9.96 o 
   4   9  13        4.20        5.67      2.65 o 
   5   9  13      105.31      111.11      7.69 o 
  -1  10  13       10.95        4.66      2.90 o 
   0  10  13      483.69      456.53     14.21 o 
   1  10  13       10.35        8.31      3.91 o 
   2  10  13      149.31      145.11      7.38 o 
   3  10  13        0.47        4.85      1.82 o 
   4  10  13       29.83       29.11      4.41 o 
  -1  11  13      135.94      147.96     11.10 o 
   0  11  13      118.87      110.48     10.09 o 
   1  11  13      133.85      137.99     11.23 o 
   2  11  13       18.34       15.00      3.15 o 
   3  11  13        4.31        4.43      2.20 o 
   4  11  13       13.66       10.08      2.90 o 
  -1  12  13        9.37        8.94      3.15 o 
   0  12  13        0.11        1.76      3.02 o 
   1  12  13        9.68        3.91      3.02 o 
   2  12  13        1.10        3.74      1.66 o 
   3  12  13       32.52       37.38      3.59 o 
   4  12  13       26.99       29.74      3.91 o 
  -1  13  13      142.58      133.59     10.60 o 
   0  13  13        3.69        6.68      3.15 o 
   1  13  13      142.10      145.20     11.10 o 
   2  13  13       42.94       42.72      5.92 o 
   3  13  13       70.63       79.72      4.61 o 
  -1  14  13       81.28       78.29      7.82 o 
   0  14  13        5.30       -1.01      2.14 o 
   1  14  13       81.50       93.67      8.57 o 
   2  14  13       11.37        8.32      2.65 o 
  -1  15  13       14.76       17.89      4.16 o 
   0  15  13       16.81       17.01      4.03 o 
   1  15  13       14.83        8.57      2.90 o 
   2  15  13       35.35       37.68      4.79 o 
   0  16  13       14.45       18.02      3.53 o 
   0   0  14       66.50       90.89      8.19 o 
   1   0  14        1.65        3.15      2.65 o 
   2   0  14        6.51        7.19      6.80 o 
   3   0  14      497.71      477.81     19.62 o 
   4   0  14       91.79       77.29      8.32 o 
   5   0  14       27.63       23.56      4.54 o 
  -5   1  14       27.74       24.32      4.28 o 
  -4   1  14      236.88      237.61     14.01 o 
  -3   1  14      205.29      179.23     11.99 o 
  -2   1  14      113.96      120.51     10.15 o 
  -1   1  14       26.64       27.60      5.04 o 
   0   1  14     1179.25     1206.35     29.70 o 
   1   1  14       26.89       22.93      4.54 o 
   2   1  14      110.34      110.47      9.58 o 
   3   1  14      204.72      189.08     12.50 o 
   4   1  14      237.28      235.09     14.14 o 
   5   1  14       27.46       31.00      5.17 o 
  -5   2  14        9.48        9.57      3.40 o 
  -4   2  14       79.58       80.30      8.19 o 
  -3   2  14      466.11      473.87     18.98 o 
  -2   2  14      172.44      167.25      8.06 o 
  -1   2  14      117.04      104.93      9.46 o 
   0   2  14      138.36      125.41      6.56 o 
   1   2  14      117.54      114.14      8.95 o 
   2   2  14      170.70      184.60     10.98 o 
   3   2  14      463.13      488.66     19.11 o 
   4   2  14       80.08       94.42      9.20 o 
   5   2  14        9.25        6.55      3.02 o 
  -4   3  14      152.07      164.38     11.61 o 
  -3   3  14       55.35       47.64      6.30 o 
  -2   3  14      367.10      383.48     12.33 o 
  -1   3  14      179.93      176.55     12.62 o 
   0   3  14        0.47        1.32      1.43 o 
   1   3  14      179.43      198.06      8.38 o 
   2   3  14      369.12      398.24     16.18 o 
   3   3  14       55.30       49.91      6.43 o 
   4   3  14      152.66      162.18     12.74 o 
   5   3  14       18.09       12.73      3.53 o 
  -4   4  14       26.65       18.14      4.28 o 
  -3   4  14       26.79       23.81      4.79 o 
  -2   4  14       79.02       78.44      5.71 o 
  -1   4  14      620.27      643.48     24.46 o 
   0   4  14      370.53      397.26     18.08 o 
   1   4  14      620.12      655.51     22.56 o 
   2   4  14       79.59       91.89     10.27 o 
   3   4  14       27.21       21.29      4.41 o 
   4   4  14       27.06       23.18      4.66 o 
   5   4  14       15.56       12.10      3.40 o 
  -2   5  14      538.86      500.04     23.43 o 
  -1   5  14     1272.25     1238.61     34.69 o 
   0   5  14      302.45      301.08     16.05 o 
   1   5  14     1279.84     1345.33     32.78 o 
   2   5  14      538.95      553.70     14.00 o 
   3   5  14      204.07      210.98      8.77 o 
   4   5  14       32.32       30.12      5.29 o 
   5   5  14       23.29       21.29      4.28 o 
  -2   6  14      170.38      172.48     14.01 o 
  -1   6  14      189.55      181.01     10.03 o 
   0   6  14      662.30      715.69     25.23 o 
   1   6  14      190.63      195.36     12.87 o 
   2   6  14      169.45      190.20     22.96 o 
   3   6  14       10.28        6.93      2.65 o 
   4   6  14       39.46       33.14      5.17 o 
   5   6  14       18.63       21.80      4.16 o 
  -1   7  14      511.43      531.85     14.74 o 
   0   7  14        1.70        1.70      1.78 o 
   1   7  14      519.12      554.38     21.78 o 
   2   7  14       77.67       86.37      5.61 o 
   3   7  14      153.82      143.44     10.22 o 
   4   7  14       14.30       12.56      2.42 o 
   5   7  14        1.36       -1.13      1.39 o 
  -1   8  14      182.94      185.86      9.09 o 
   0   8  14        0.45        0.51      1.54 o 
   1   8  14      184.40      183.08      8.88 o 
   2   8  14       90.29      116.62      8.83 o 
   3   8  14       13.11        9.32      2.27 o 
   4   8  14       36.31       39.26      4.47 o 
   5   8  14        3.61        3.65      1.33 o 
  -1   9  14      103.48      100.75      8.83 o 
   0   9  14      160.79      151.74      8.28 o 
   1   9  14      104.07      116.64     10.21 o 
   2   9  14       12.11       11.38      2.51 o 
   3   9  14       29.71       30.14      3.51 o 
   4   9  14        1.56        2.83      1.54 o 
  -1  10  14       80.99       86.48      8.45 o 
   0  10  14       48.75       53.56      5.16 o 
   1  10  14       79.99       64.67      7.69 o 
   2  10  14        1.63        2.24      1.68 o 
   3  10  14       51.37       51.17      4.19 o 
   4  10  14       22.01       23.94      3.91 o 
  -1  11  14       19.94       17.51      4.03 o 
   0  11  14      651.37      627.57     23.20 o 
   1  11  14       19.67       21.29      4.91 o 
   2  11  14      193.12      214.68     13.00 o 
   3  11  14       28.51       26.19      3.01 o 
   4  11  14       43.61       41.97      4.66 o 
  -1  12  14       44.69       50.66      6.55 o 
   0  12  14       49.62       47.26      6.55 o 
   1  12  14       44.40       43.48      6.30 o 
   2  12  14       25.00       23.81      4.66 o 
   3  12  14        2.27        3.72      1.43 o 
  -1  13  14       48.09       54.45      6.55 o 
   0  13  14      173.04      171.11     11.74 o 
   1  13  14       47.78       39.20      5.67 o 
   2  13  14       33.53       40.95      5.54 o 
  -1  14  14       22.57       18.27      3.91 o 
   0  14  14        1.86       -0.38      1.76 o 
   1  14  14       22.76       17.51      3.78 o 
   2  14  14        7.15       10.96      2.90 o 
   0  15  14        0.09       -2.14      2.14 o 
   1  15  14       10.55        8.95      2.90 o 
   1   0  15      386.33      412.10     18.59 o 
   2   0  15       23.58       20.94      3.12 o 
   3   0  15       38.73       31.13      5.54 o 
   4   0  15      128.50      109.10      9.59 o 
   5   0  15        4.37        3.91      2.14 o 
  -5   1  15       63.89       66.93      6.68 o 
  -4   1  15      145.95      152.51     11.10 o 
  -3   1  15      121.72      107.70      9.46 o 
  -2   1  15       60.34       57.15      4.95 o 
  -1   1  15        5.05        5.42      3.28 o 
   0   1  15        8.59       10.98      2.27 o 
   1   1  15        5.18        5.92      2.90 o 
   2   1  15       60.89       61.66      5.10 o 
   3   1  15      122.16      121.45     10.09 o 
   4   1  15      145.97      144.31     10.97 o 
   5   1  15       64.15       72.23      7.06 o 
  -5   2  15       53.91       53.19      5.80 o 
  -4   2  15      104.23       94.57      8.70 o 
  -3   2  15      176.12      170.72     11.61 o 
  -2   2  15      148.45      148.12      8.20 o 
  -1   2  15      237.00      212.37     14.02 o 
   0   2  15       12.12        9.36      4.09 o 
   1   2  15      237.93      237.10     20.14 o 
   3   2  15      177.22      181.20     12.37 o 
   4   2  15      103.90      105.92      9.46 o 
   5   2  15       53.58       52.56      6.05 o 
  -4   3  15       17.27       17.51      4.41 o 
  -3   3  15      219.87      201.98     12.37 o 
  -2   3  15      342.26      359.58     25.53 o 
  -1   3  15      164.31      177.27     13.12 o 
   0   3  15       44.41       35.67      6.05 o 
   1   3  15      163.38      184.39      8.50 o 
   2   3  15      343.72      369.68     15.80 o 
   3   3  15      221.63      237.96     13.38 o 
   4   3  15       16.78       12.85      3.65 o 
   5   3  15       48.29       50.16      5.80 o 
  -3   4  15       59.03       58.74      6.81 o 
  -2   4  15      527.51      521.83     14.69 o 
  -1   4  15       68.44       58.87      8.19 o 
   0   4  15       81.06       91.02      9.46 o 
   1   4  15       69.09       65.55      7.94 o 
   2   4  15      528.66      537.49     14.09 o 
   3   4  15       59.97       71.83      6.62 o 
   4   4  15       29.65       26.34      4.79 o 
   5   4  15        9.20       12.85      3.15 o 
  -2   5  15       62.72       56.47      8.57 o 
  -1   5  15      114.72       99.75     10.47 o 
   0   5  15      275.25      249.96     15.54 o 
   1   5  15      116.01      122.83     10.47 o 
   2   5  15       62.83       73.58      5.33 o 
   3   5  15       97.99      121.17      8.76 o 
   4   5  15       81.17       89.16      5.92 o 
   5   5  15       25.72       21.17      3.78 o 
  -2   6  15       58.81       44.62      7.94 o 
  -1   6  15       37.27       35.72      4.09 o 
   0   6  15      553.88      531.89     22.92 o 
   1   6  15       37.47       43.73      6.68 o 
   2   6  15       56.07       58.05      4.72 o 
   3   6  15      110.56      112.99      9.08 o 
   4   6  15       29.66       29.86      4.91 o 
   5   6  15        2.29        4.28      2.14 o 
  -1   7  15      501.18      491.89     14.45 o 
   0   7  15       74.36       64.40      5.80 o 
   1   7  15      499.98      499.57     21.14 o 
   2   7  15       31.25       32.78      3.68 o 
   3   7  15       53.11       51.93      6.05 o 
   4   7  15       89.78       96.09      5.53 o 
   5   7  15       19.14       19.40      3.28 o 
  -1   8  15       61.31       68.07      5.60 o 
   0   8  15      243.33      235.81     10.37 o 
   1   8  15       61.11       60.55      5.35 o 
   2   8  15       92.12       92.62      7.88 o 
   3   8  15        7.32        6.55      1.95 o 
   4   8  15       63.31       61.92      4.37 o 
  -1   9  15       26.25       26.84      4.79 o 
   0   9  15        0.43       -1.05      1.83 o 
   1   9  15       26.34       26.91      3.71 o 
   2   9  15       87.12       90.27      8.83 o 
   3   9  15       49.47       52.42      4.31 o 
   4   9  15        5.84        3.96      1.42 o 
  -1  10  15      156.56      156.44     10.72 o 
   0  10  15        2.82        1.26      2.27 o 
   1  10  15      156.81      162.37     11.61 o 
   2  10  15       25.37       17.51      4.41 o 
   3  10  15       63.60       56.59      5.17 o 
   4  10  15        4.71        6.05      2.02 o 
  -1  11  15       69.45       63.53      6.93 o 
   0  11  15        0.79        4.03      2.90 o 
   1  11  15       70.02       67.69      7.69 o 
   2  11  15       30.51       29.23      5.17 o 
   3  11  15        9.20       12.69      3.09 o 
  -1  12  15       73.88       77.78      7.31 o 
   0  12  15        3.27        0.25      2.77 o 
   1  12  15       74.16       73.24      7.69 o 
   2  12  15        1.69        6.30      2.52 o 
   3  12  15       19.82       11.59      2.77 o 
  -1  13  15        9.38       12.85      3.40 o 
   0  13  15        2.59        6.42      2.77 o 
   1  13  15        9.34        9.95      3.02 o 
   2  13  15        1.36       -2.65      2.65 o 
   0  14  15       62.74       58.49      6.30 o 
   1  14  15       26.81       17.01      3.53 o 
   0   0  16        6.63        4.79      3.02 o 
   1   0  16        3.81        2.65      2.52 o 
   2   0  16       39.70       38.11      4.18 o 
   3   0  16      345.71      349.33     16.43 o 
   4   0  16        2.77        2.90      2.52 o 
   5   0  16        3.23        2.77      1.64 o 
  -5   1  16        5.23        7.94      2.52 o 
  -4   1  16      270.61      281.79     14.40 o 
  -3   1  16       33.86       32.39      5.42 o 
  -2   1  16      208.05      201.09      9.12 o 
  -1   1  16       55.94       50.29      7.56 o 
   0   1  16       24.81       27.29      3.60 o 
   1   1  16       55.09       54.24      6.05 o 
   2   1  16      207.11      214.36      9.20 o 
   3   1  16       33.05       31.12      5.54 o 
   4   1  16      270.96      291.01     14.78 o 
   5   1  16        5.25        4.91      2.27 o 
  -4   2  16        6.38        7.68      2.77 o 
  -3   2  16      366.17      342.57     16.05 o 
  -2   2  16       14.93       12.25      2.75 o 
  -1   2  16      191.49      173.91     13.50 o 
   0   2  16      402.06      456.88     14.07 o 
   1   2  16      191.56      187.18      8.92 o 
   2   2  16       15.47       14.24      3.65 o 
   3   2  16      366.44      367.73     17.07 o 
   4   2  16        6.62        8.69      3.02 o 
   5   2  16        9.17        4.41      2.27 o 
  -3   3  16       96.66       88.14      8.20 o 
  -2   3  16      208.37      201.09      9.19 o 
  -1   3  16       17.49       27.34      6.05 o 
   0   3  16      112.77       93.11     13.30 o 
   1   3  16       17.57       22.19      3.62 o 
   2   3  16      207.82      219.06      9.30 o 
   3   3  16       97.96      101.04      6.42 o 
   4   3  16       10.40        6.71      2.06 o 
   5   3  16       21.99       22.68      3.78 o 
  -2   4  16       21.41        6.43      3.91 o 
  -1   4  16      136.31      146.32     12.74 o 
   0   4  16      131.04      115.22      7.09 o 
   1   4  16      137.04      153.76     11.98 o 
   2   4  16       21.72       21.29      4.79 o 
   3   4  16       86.87       96.03      7.19 o 
   4   4  16      155.73      177.52     11.36 o 
   5   4  16        5.42       -2.14      2.14 o 
  -2   5  16        9.36        4.79      4.16 o 
  -1   5  16       38.52       22.18      5.67 o 
   0   5  16       76.29       87.36      9.45 o 
   1   5  16       37.80       25.83      5.54 o 
   2   5  16        9.42        9.04      2.65 o 
   3   5  16        8.09        9.12      2.04 o 
   4   5  16        4.87        8.31      3.28 o 
   5   5  16       29.46       32.39      4.28 o 
  -1   6  16       10.78        2.14      3.15 o 
   0   6  16       99.23      109.82     10.72 o 
   1   6  16       11.09       14.61      4.41 o 
   2   6  16      106.67      110.50      6.75 o 
   3   6  16      166.75      163.27     10.35 o 
   4   6  16       64.34       70.97      7.06 o 
  -1   7  16       93.49       87.00     10.09 o 
   0   7  16        4.95        6.35      2.12 o 
   1   7  16       93.00       87.63      9.33 o 
   2   7  16       18.39       24.95      4.91 o 
   3   7  16       44.12       43.86      5.29 o 
   4   7  16       39.81       39.80      3.56 o 
  -1   8  16      161.61      142.51      7.79 o 
   0   8  16      117.31      121.75      7.44 o 
   1   8  16      161.61      158.65      8.34 o 
   2   8  16      113.28      118.67      9.84 o 
   3   8  16        8.13       10.97      2.21 o 
   4   8  16      131.66      136.00      5.97 o 
  -1   9  16       15.84        7.69      2.90 o 
   0   9  16        0.09       -0.21      1.85 o 
   1   9  16       15.72       16.66      3.28 o 
   2   9  16       38.69       41.71      5.92 o 
   3   9  16        6.61        9.75      1.95 o 
   4   9  16        3.65        5.17      1.76 o 
  -1  10  16        2.63        3.91      2.39 o 
   0  10  16        8.61        7.81      3.15 o 
   1  10  16        2.60        1.64      2.27 o 
   2  10  16       34.31       29.87      4.91 o 
   3  10  16        1.03        0.61      0.89 o 
  -1  11  16        3.26        3.15      1.89 o 
   0  11  16        2.85        3.53      2.39 o 
   1  11  16        3.05        2.90      2.39 o 
   2  11  16       96.75      104.91      8.45 o 
   3  11  16       14.13       14.24      2.90 o 
  -1  12  16       34.33       30.50      4.54 o 
   0  12  16       58.76       65.29      6.81 o 
   1  12  16       34.35       38.44      5.42 o 
   2  12  16        9.63       10.08      3.15 o 
   0  13  16      105.45      106.95      8.20 o 
   1  13  16        2.41        1.89      2.02 o 
   1   0  17        7.81        6.19      2.45 o 
   2   0  17       54.40       43.18      4.39 o 
   3   0  17      226.21      211.34     12.37 o 
   4   0  17        0.06        0.63      2.39 o 
  -4   1  17       16.70       16.13      3.40 o 
  -3   1  17        2.41       -2.52      3.15 o 
  -2   1  17      257.75      255.44     10.13 o 
  -1   1  17      245.44      251.22     10.80 o 
   0   1  17       14.54        7.28      2.58 o 
   1   1  17      247.29      243.44     11.74 o 
   2   1  17      258.73      272.98      8.60 o 
   3   1  17        2.38       -0.76      3.28 o 
   4   1  17       17.17       18.02      3.91 o 
  -4   2  17       56.96       53.06      6.05 o 
  -3   2  17       31.44       37.55      5.54 o 
  -2   2  17      227.40      233.80      9.70 o 
  -1   2  17       39.99       46.37      7.44 o 
   0   2  17       34.02       45.55      4.72 o 
   1   2  17       40.03       51.07      5.15 o 
   2   2  17      225.23      250.85     14.64 o 
   3   2  17       31.15       39.92      5.80 o 
   4   2  17       56.55       62.92      4.59 o 
  -2   3  17      149.66      136.75     12.36 o 
  -1   3  17       84.86       75.39      9.33 o 
   0   3  17       47.76       40.05      4.51 o 
   1   3  17       84.90       80.81      9.08 o 
   2   3  17      149.82      153.34      8.45 o 
   3   3  17      113.50      116.43      6.73 o 
   4   3  17       37.58       33.48      4.28 o 
  -2   4  17       65.90       56.22      8.19 o 
  -1   4  17      206.09      172.92     14.01 o 
   0   4  17       31.81       19.92      3.38 o 
   1   4  17      206.89      177.46     13.00 o 
   2   4  17       65.80       74.08      5.47 o 
   3   4  17       91.53       85.72      5.70 o 
   4   4  17       26.20       25.58      4.28 o 
  -1   5  17       15.88        9.83      4.91 o 
   0   5  17       65.62       55.84      8.07 o 
   1   5  17       15.71       10.33      3.78 o 
   2   5  17      139.14      136.36     10.85 o 
   3   5  17       93.14      102.59      5.97 o 
   4   5  17       38.88       44.99      5.42 o 
  -1   6  17       17.07       26.58      6.43 o 
   0   6  17       15.82       18.45      3.12 o 
   1   6  17       17.49       23.94      5.04 o 
   2   6  17       61.08       60.88      7.44 o 
   3   6  17        2.71        2.39      2.14 o 
   4   6  17       39.32       37.65      3.43 o 
  -1   7  17        9.97       13.73      4.54 o 
   0   7  17       31.22       30.39      3.84 o 
   1   7  17       10.09       12.56      2.74 o 
   2   7  17       26.16       19.28      4.54 o 
   3   7  17        7.29        5.54      2.52 o 
   4   7  17        7.17        0.76      1.51 o 
   0   8  17       30.73       25.36      3.66 o 
   1   8  17       11.20       11.17      4.91 o 
   2   8  17        2.46        3.78      2.65 o 
   3   8  17       97.39       97.35      7.82 o 
   0   9  17      213.63      214.31      9.30 o 
   1   9  17       34.74       36.82      4.05 o 
   2   9  17        4.12        1.51      2.14 o 
   3   9  17       29.32       29.86      4.28 o 
   0  10  17       10.29       10.96      3.15 o 
   1  10  17       47.56       49.66      6.18 o 
   2  10  17      121.01      134.71      9.33 o 
   0  11  17        1.28        3.78      2.39 o 
   1  11  17       35.38       39.19      5.42 o 
   2  11  17        4.17        6.93      2.52 o 
   0  12  17       14.46       13.73      3.40 o 
   1  12  17      140.10      150.14      9.34 o 
   0   0  18        0.01        0.88      3.15 o 
   1   0  18      232.06      226.60     11.93 o 
   2   0  18      241.19      236.61     18.56 o 
   3   0  18        8.63        5.92      2.52 o 
   4   0  18        3.12       -1.40      3.65 o 
  -4   1  18       49.53       48.02      5.29 o 
  -3   1  18       17.34       14.49      3.28 o 
  -2   1  18      117.43      134.68      7.89 o 
  -1   1  18       57.18       57.94      5.86 o 
   0   1  18       26.13       41.18      4.72 o 
   1   1  18       57.34       50.62      5.03 o 
   2   1  18      115.38      123.34     10.47 o 
   3   1  18       17.13       17.42      4.60 o 
   4   1  18       50.23       55.15      4.05 o 
  -2   2  18       40.92       23.31      5.42 o 
  -1   2  18       56.28       58.89      5.86 o 
   0   2  18      108.34       81.71      6.37 o 
   1   2  18       55.68       52.00      4.98 o 
   2   2  18       40.86       47.38      6.93 o 
   3   2  18       66.35       66.25      4.92 o 
   4   2  18        4.51        2.22      1.42 o 
  -2   3  18       61.15       64.66      8.32 o 
  -1   3  18       26.44       18.41      3.26 o 
   0   3  18      106.59      106.85      7.05 o 
   1   3  18       27.18       14.62      4.41 o 
   2   3  18       61.30       61.26      7.56 o 
   3   3  18       63.45       53.36      5.29 o 
   4   3  18       33.18       34.59      3.16 o 
  -1   4  18       20.21       17.33      3.24 o 
   0   4  18       44.61       36.14      4.14 o 
   1   4  18       20.27       16.63      4.28 o 
   2   4  18       65.84       73.87      8.32 o 
   3   4  18        5.21        6.71      1.99 o 
   4   4  18       19.27       23.69      3.65 o 
  -1   5  18        4.07        1.97      4.16 o 
   0   5  18       33.91       44.60      4.43 o 
   1   5  18        4.37       -1.26      2.65 o 
   2   5  18      474.06      471.43     19.62 o 
   3   5  18       44.73       37.48      7.18 o 
  -1   6  18       75.48       75.77      5.57 o 
   0   6  18        1.75        3.30      1.88 o 
   1   6  18       75.12       59.75      7.94 o 
   2   6  18       29.32       39.19      5.80 o 
   3   6  18       51.33       50.16      5.42 o 
  -1   7  18       36.76       42.47      6.93 o 
   0   7  18       49.14       53.48      4.81 o 
   1   7  18       37.25       37.32      4.04 o 
   2   7  18       48.20       63.47      4.81 o 
   3   7  18       46.07       52.83      3.92 o 
   0   8  18       64.00       69.84     14.50 o 
   1   8  18       27.02       25.88      3.47 o 
   2   8  18       32.39       35.28      5.04 o 
   3   8  18       69.17       76.78      6.43 o 
   0   9  18        4.06        6.93      2.77 o 
   1   9  18       69.68       65.10      4.84 o 
   2   9  18       59.91       62.14      6.30 o 
   0  10  18        8.50        6.30      2.52 o 
   1  10  18       25.77       22.05      3.91 o 
   2  10  18        6.89        5.67      2.27 o 
   0  11  18       61.78       62.78      5.80 o 
   1  11  18       53.31       61.01      5.92 o 
   1   0  19      169.26      177.66     15.33 o 
   2   0  19        2.47        1.34      2.39 o 
   3   0  19        3.84        3.18      5.29 o 
  -3   1  19       66.90       87.23      7.94 o 
  -2   1  19       15.35       19.30      3.03 o 
  -1   1  19        2.61        3.34      2.14 o 
   0   1  19      110.99      116.13      7.45 o 
   1   1  19        2.49        0.83      1.65 o 
   2   1  19       15.42       17.89      4.54 o 
   3   1  19       66.13       70.84      8.38 o 
  -3   2  19       54.50       61.89      6.55 o 
  -2   2  19       73.84       79.85      5.90 o 
  -1   2  19       10.39       13.84      2.83 o 
   0   2  19       62.57       57.88      5.26 o 
   1   2  19       10.21       17.65      5.98 o 
   2   2  19       74.71       86.86      8.70 o 
   3   2  19       54.80       59.68      4.29 o 
  -2   3  19       39.41       43.35      5.67 o 
  -1   3  19       47.10       41.15      4.52 o 
   0   3  19        3.80        4.48      2.00 o 
   1   3  19       47.40       42.72      6.81 o 
   2   3  19       39.15       28.73      5.17 o 
   3   3  19        0.45        3.66      4.53 o 
  -2   4  19        5.53        2.52      2.39 o 
  -1   4  19       82.89       92.52     10.46 o 
   0   4  19        0.01       -0.36      1.60 o 
   1   4  19       82.75       79.17      8.83 o 
   2   4  19        5.56        5.92      3.15 o 
   3   4  19      105.95      100.77      5.24 o 
  -2   5  19       22.03       20.66      3.78 o 
  -1   5  19       36.84       37.10      4.01 o 
   0   5  19       29.51       30.28      3.66 o 
   1   5  19       37.15       39.44      6.43 o 
   2   5  19       22.19       24.44      4.66 o 
   3   5  19        2.51        1.75      1.64 o 
  -2   6  19       22.03       25.96      3.91 o 
  -1   6  19       19.76       14.62      4.41 o 
   0   6  19        1.46       -0.71      1.77 o 
   1   6  19       19.66       15.63      2.74 o 
   2   6  19       22.70       25.45      3.15 o 
   3   6  19       21.65       24.32      3.65 o 
  -2   7  19        2.84       -1.89      1.89 o 
   0   7  19        6.56        2.77      3.59 o 
   1   7  19       10.01       13.02      2.45 o 
   2   7  19        2.90        3.99      1.57 o 
   0   8  19       13.12       15.77      2.60 o 
   1   8  19       20.60       18.92      2.75 o 
   2   8  19       10.76        7.94      2.52 o 
   0   9  19       17.28       19.03      3.40 o 
   1   9  19        6.41        9.07      2.65 o 
   0   0  20       72.69       63.54      7.69 o 
   1   0  20       92.31      103.87      6.60 o 
   2   0  20       59.51       61.26      6.93 o 
   3   0  20       24.38       24.19      4.16 o 
  -3   1  20        7.36        7.43      2.65 o 
  -2   1  20       11.70       13.86      3.53 o 
  -1   1  20       14.58       13.34      3.15 o 
   0   1  20       14.47       18.12      3.20 o 
   1   1  20       14.67       12.48      2.49 o 
   2   1  20       12.02       10.46      3.40 o 
   3   1  20        7.23        8.19      2.77 o 
  -3   2  20       23.76       16.51      3.40 o 
  -2   2  20       34.96       36.42      5.29 o 
  -1   2  20       13.44       13.62      2.85 o 
   0   2  20       32.21       30.67      3.80 o 
   1   2  20       13.47        8.19      3.53 o 
   2   2  20       35.01       30.87      5.04 o 
   3   2  20       24.06       24.70      4.16 o 
  -3   3  20       12.90       18.27      3.40 o 
  -2   3  20       65.39       64.16      6.56 o 
  -1   3  20       78.64       84.40      5.90 o 
   0   3  20       12.49       14.46      2.81 o 
   1   3  20       78.40       77.79      8.32 o 
   2   3  20       65.39       78.28      7.69 o 
  -2   4  20        5.35        3.91      2.27 o 
  -1   4  20       37.75       40.37      4.60 o 
   0   4  20       60.45       53.44      7.18 o 
   1   4  20       37.91       36.04      5.92 o 
   2   4  20        5.35        3.15      2.52 o 
  -2   5  20        4.09        9.95      2.65 o 
  -1   5  20       14.36       18.27      3.28 o 
   0   5  20        0.29        0.63      2.65 o 
   1   5  20       13.85       13.78      2.54 o 
   2   5  20        4.20        5.01      1.75 o 
   0   6  20        0.59        2.14      2.52 o 
   1   6  20       38.82       38.77      3.78 o 
   2   6  20        6.63        5.92      2.27 o 
   0   7  20        4.26        3.15      2.39 o 
   1   7  20       12.43        9.58      2.83 o 
   1   0  21        0.55       -0.77      1.57 o 
   2   0  21       16.25       15.50      3.53 o 
  -2   1  21       15.64       16.38      3.53 o 
  -1   1  21       45.27       40.85      3.97 o 
   0   1  21       34.17       38.72      9.96 o 
   1   1  21       45.79       37.99      6.24 o 
   2   1  21       15.89       19.15      4.03 o 
  -2   2  21        4.93        3.78      2.14 o 
  -1   2  21       13.60        9.38      2.26 o 
   0   2  21        5.74        8.80      2.00 o 
   1   2  21       13.83       12.35      3.53 o 
   2   2  21        4.92        5.79      2.65 o 
  -2   3  21       24.24       19.28      3.40 o 
  -1   3  21        7.34       11.00      2.30 o 
   0   3  21       27.97       26.38      4.03 o 
   1   3  21        7.46       15.50      3.78 o 
   2   3  21       24.23       29.36      4.66 o 
  -1   4  21       14.98       17.67      2.67 o 
   0   4  21        3.90        5.92      2.65 o 
   1   4  21       14.91       22.84      4.47 o 
   0   5  21       10.45        3.91      2.77 o 
   1   5  21       23.65       22.93      4.28 o 
   0   6  21        0.14        1.39      1.89 o 
                                                 
